# Supplementary material for: Mechanistic Insights into Dual-Active Liver and Blood-Stage Antiplasmodials
Source: bioRxiv. 2025 Aug 6:2025.08.06.666330. Preprint. [Version 1] doi: 10.1101/2025.08.06.666330 (PMC12340835; doi:10.1101/2025.08.06.666330)
Supplement: Supplement 1 [file media-1.xlsx]

## Sheet: Supplementary Table 1
Supplementary Table 1: Compound information
ChEMBL_NTD_ID	Source	Canonical_Smiles	P. falciparum asexual blood stage activity (IC50 uM)				Resistance generation	Inoculum
			Dd2	St. Dev	3D7	St. Dev
TCMDC-132158	GSK	Cc1cccc2[nH]c(nc12)c3cccc(c3)c4cccc(NC(=O)CCc5c[nH]cn5)c4	0.609333	0.064	0.616	0.079	Unsuccessful	5x 10^7 and 1X 10^8
TCMDC-142214	GSK	CC(C)(C)C1=CC(=CC(=C1O)C(=O)NC2=C(C=CC(=C2)[N+](=O)[O-])Cl)Cl	3.17133	0.185	3.645	0.497	Unsuccessful	5x 10^7 and 1X 10^8
TCMDC-134122	GSK	COc1ccc(cc1)n2ncc(C(=O)N3CCC4(C3)C(=O)N(c5ccccc5)c6ccccc46)c2C	0.215667	0.047	0.571667	0.109	Unsuccessful	5x 10^7 and 1X 10^8
TCMDC-137144	GSK	CC(CN1CCN(C)CC1)C(=O)Nc2cccc(c2)c3ccc(cc3)c4nc5c(C)cccc5[nH]4	1.399	0.067	0.912	0.069	Unsuccessful	5x 10^7 and 1X 10^8
TCMDC-133434	GSK	Cc1cccc(C)c1CNc2cccc(c2)c3nc(C)c(C)[nH]3	0.850667	0.058	0.890333	0.036	Unsuccessful	5x 10^7 and 1X 10^8
TCMDC-125075	GSK	CCOc1ccc2nc(NC(=O)c3csnn3)sc2c1	0.206	0.057	0.143667	0.011	Successful	5X 10^7
TCMDC-124602	GSK	S(c1ncnc2sccc12)c3ncc4ccccn34	0.45	0.154	0.501667	0.179	Successful	5X 10^7
TCMDC-141334	GSK	CC(C)(CN)c1oc(c2ccncc2)c(c1)c3ccc(Cl)c(O)c3	0.414	0.278	0.445667	0.084	Successful	5X 10^7
TCMDC-140674	GSK	COc1cc(ccc1Br)c2[nH]c(nc2c3ccncc3)C(C)(C)CN	0.243667	0.008	0.688333	0.163	Successful	5X 10^7

## Sheet: Supplementary Table 2
Supplementary Table 2: P. falciparum asexual blood stage activity
	P. falciparum asexual blood stage activity (IC50 uM)
ChEMBL_NTD_ID	Dd2		GB4		UG654		Cam3.II		CAM (PH0212C)
	IC50	St. Dev	IC50	St. Dev	IC50	St. Dev	IC50	St. Dev	IC50	St. Dev
TCMDC-132158	0.932333	0.278646	1.721	0.531585	1.817	0.446924	0.756733	0.00843465	0.653667	0.100592
TCMDC-142214	2.88433	0.335633	3.08	0.997451	3.07167	0.937524	2.781	0.656546	3.80067	1.18158
TCMDC-134122	0.3941	0.0626553	1.671	0.733672	1.16767	0.0645316	1.78433	0.411534	1.2546	0.549473
TCMDC-137144	1.385	0.221601	1.94133	0.567047	2.18433	0.280639	1.394	0.00818535	1.204	0.110964
TCMDC-133434	1.73867	0.0827124	0.923767	0.411932	1.21633	0.0716543	1.212	0.12816	1.326	0.0906035
TCMDC-125075	0.192	0.0914141	0.1598	0.0143429	0.178033	0.0320207	0.1147	0.00168226	0.195067	0.0443736
TCMDC-124602	0.2876	0.0124048	0.650767	0.434947	0.3545	0.0168769	0.315633	0.0286409	0.313267	0.0513514
TCMDC-141334	0.485133	0.158391	0.9738	0.0429557	0.536967	0.164114	0.6443	0.218745	0.6764	0.0372114
TCMDC-140674	0.341	0.119955	1.847	0.726391	1.0663	0.648344	0.5322	0.165289	0.501233	0.00295014

## Sheet: Supplementary Table 3
Supplementary Table 3: SNV/indel mutations in TCMDC-125075 resistant clones. Whole genome sequencing was performed using Illumina NovaSeq 6000; short paired-end reads were aligned to the Pf3D7 genome using BWA-MEM, and single nucleotide variants (SNVs)/indels were called using GATK HaplotypeCaller version 4.0. Variant loci with the following were filtered out: ReadPosRankSum > 10 or < -10, QD < 1…												Genotype (GT) Call "Genotype" relative to Pf3D7 reference genome, called using GATK HaplotypeCaller. Since blood-stage P. falciparum is haploid, the two numbers indicate the dominant allele(s) present. For example, "0/0" indicates that the reference allele is dominant, while "0/1" indicates a mixture of reference allele and the first alternate allele.									Allele Depths (AD) Comma-delimited list of read depths supporting each allele, starting with the reference allele (allele 0), followed by alternate alleles in the same order as ALT. For example, AD='162,7' indicates that of all reads covering this locus based on GATK HaplotypeCaller, 162 contain the reference allele while 7 contain the first alternate allele.
Chromosome	Position	Gene ID	Gene Description	Quality	REF	ALT	Variant Type	Effect	Impact	Codon Change / Distance*	Amino Acid Change	TCOLF-Dd2pol-Parent	TCMDC-125075-Dd2pol-1F5	TCMDC-125075-Dd2pol-1G2	TCMDC-125075-Dd2pol-1G9	TCMDC-125075-Dd2pol-2A3	TCMDC-125075-Dd2pol-2D6	TCMDC-125075-Dd2pol-3E11	TCMDC-125075-Dd2pol-3F7	TCMDC-125075-Dd2pol-3G3	TCOLF-Dd2pol-Parent	TCMDC-125075-Dd2pol-1F5	TCMDC-125075-Dd2pol-1G2	TCMDC-125075-Dd2pol-1G9	TCMDC-125075-Dd2pol-2A3	TCMDC-125075-Dd2pol-2D6	TCMDC-125075-Dd2pol-3E11	TCMDC-125075-Dd2pol-3F7	TCMDC-125075-Dd2pol-3G3
Pf3D7_01_v3	8378			10838.3	C	G	SNP	intergenic_region			n.8378C>G	0/0	0/1	0/1	0/1	0/1	0/1	0/1	0/1	0/1	12,0	17,20	71,46	18,33	16,26	92,96	13,37	23,12	11,7
Pf3D7_01_v3	8381			10796.3	C	G	SNP	intergenic_region			n.8381C>G	0/0	0/1	0/1	0/1	0/1	0/1	0/1	0/1	0/1	14,0	17,20	78,46	21,33	16,26	92,96	15,37	24,12	12,7
Pf3D7_01_v3	8383			10679.3	C	T	SNP	intergenic_region			n.8383C>T	0/0	0/1	0/1	0/1	0/1	0/1	0/1	0/1	0/1	17,0	18,20	87,46	23,33	18,26	116,96	15,37	24,12	13,7
Pf3D7_01_v3	8389			10558.3	G	C	SNP	intergenic_region			n.8389G>C	0/0	0/1	0/1	0/1	0/1	0/1	0/1	0/1	0/1	17,0	19,20	101,46	27,33	24,26	126,96	15,37	26,12	16,7
Pf3D7_01_v3	19696			722.22	G	C	SNP	intergenic_region			n.19696G>C	0/0	0/1	0/0	0/0	0/1	0/0	0/0	0/0	0/0	7,0	2,17	14,0	6,0	3,1	20,0	7,0	5,0	2,0
Pf3D7_01_v3	19700			722.27	C	T	SNP	intergenic_region			n.19700C>T	0/0	0/1	0/0	0/0	0/1	0/0	0/0	0/0	0/0	7,0	2,17	14,0	6,0	3,1	20,0	7,0	4,0	2,0
Pf3D7_01_v3	19703			683.27	T	G	SNP	intergenic_region			n.19703T>G	0/0	0/1	0/0	0/0	0/1	0/0	0/0	0/0	0/0	7,0	2,16	12,0	6,0	3,1	20,0	7,0	4,0	2,0
Pf3D7_01_v3	59830	PF3D7_0100800	rifin,PIR protein (RIF)	2251.7	C	T	SNP	splice_region_variant+intron_variant			c.54+5C>T	0/0	0/1	0/1	0/1	0/1	0/1	0/1	0/0	0/0	15,0	1,8	32,18	11,12	16,5	65,17	1,3	16,1	19,1
Pf3D7_01_v3	59838	PF3D7_0100800	rifin,PIR protein (RIF)	2233.7	G	T	SNP	intron_variant			c.54+13G>T	0/0	0/1	0/1	0/1	0/1	0/1	0/1	0/0	0/0	15,0	1,8	34,18	12,12	18,5	66,17	1,3	16,1	19,1
Pf3D7_01_v3	75167	PF3D7_0101300	Pfmc-2TM Maurer's cleft two transmembrane protein (MC-2TM)	5770.17	T	C	SNP	missense_variant	MISSENSE	tTa/tCa	p.Leu170Ser/c.509T>C	0/0	0/1	0/1	0/1	0/1	0/1	0/1	0/1	0/1	7,0	13,28	26,23	9,25	6,12	30,38	2,17	5,1	11,1
Pf3D7_01_v3	75168	PF3D7_0101300	Pfmc-2TM Maurer's cleft two transmembrane protein (MC-2TM)	5811.13	A	C	SNP	missense_variant	MISSENSE	ttA/ttC	p.Leu170Phe/c.510A>C	0/0	0/1	0/1	0/1	0/1	0/1	0/1	0/1	0/1	8,0	13,28	26,24	9,25	6,12	30,38	2,17	5,1	11,1
Pf3D7_01_v3	128193	PF3D7_0102800	conserved Plasmodium protein, unknown function	987.76	A	T	SNP	upstream_gene_variant		52	c.-52T>A	0/0	0/0	0/0	0/0	0/0	0/1	0/0	0/0	0/0	12,0	41,0	152,0	55,0	39,0	4,34	15,0	27,0	22,0
Pf3D7_01_v3	128197	PF3D7_0102800	conserved Plasmodium protein, unknown function	6405.77	T	A	SNP	upstream_gene_variant		56	c.-56A>T	0/0	0/0	0/0	0/0	0/0	1/1	0/0	0/0	0/0	11,0	42,0	157,0	58,0	40,0	0,158	16,0	33,0	24,0
Pf3D7_01_v3	336272	PF3D7_0108300	conserved Plasmodium protein, unknown function	17652.9	G	T	SNP	upstream_gene_variant		896	c.-896G>T	0/0	0/0	0/0	0/0	1/1	1/1	0/0	0/0	0/0	95,4	169,0	394,0	186,0	0,111	1,492	128,2	121,1	135,0
Pf3D7_01_v3	473306	PF3D7_0112300	18S ribosomal RNA	6066.92	C	T	SNP	upstream_gene_variant		433	n.-433C>T	0/0	1/1	0/0	1/1	0/0	0/0	0/0	0/0	0/0	30,0	0,79	270,0	0,102	62,0	351,0	37,0	50,0	74,0
Pf3D7_01_v3	488692	PF3D7_0113000	glutamic acid-rich protein (GARP)	13292.9	C	T	SNP	missense_variant	MISSENSE	Gaa/Aaa	p.Glu408Lys/c.1222G>A	0/0	1/1	0/0	1/1	0/0	0/0	0/0	0/0	0/0	149,0	0,171	402,0	0,195	101,0	477,1	146,0	130,0	93,0
Pf3D7_02_v3	182376	PF3D7_0204100	conserved Plasmodium protein, unknown function	1527.75	T	G	SNP	missense_variant	MISSENSE	aAa/aCa	p.Lys2247Thr/c.6740A>C	0/0	0/0	0/0	0/0	0/0	0/0	0/1	0/0	0/0	82,0	55,0	187,0	91,0	43,0	251,0	4,48	57,0	76,0
Pf3D7_02_v3	187933	PF3D7_0204100	conserved Plasmodium protein, unknown function	15211.2	G	A	SNP	synonymous_variant	SILENT	Cta/Tta	p.Leu395Leu/c.1183C>T	0/0	0/0	1/1	0/0	0/0	0/0	1/1	1/1	1/1	61,0	88,0	0,229	126,0	55,0	342,0	1,67	0,55	0,61
Pf3D7_02_v3	415623	PF3D7_0210200	conserved Plasmodium protein, unknown function	9742.76	G	T	SNP	missense_variant	MISSENSE	Cat/Aat	p.His1839Asn/c.5515C>A	0/0	0/0	0/0	1/1	0/0	0/0	0/0	0/0	0/0	144,0	196,0	532,0	1,261	134,0	682,4	195,0	155,0	118,0
Pf3D7_02_v3	454367	PF3D7_0211100	conserved Plasmodium protein, unknown function	25520.2	G	A	SNP	missense_variant	MISSENSE	Ggc/Agc	p.Gly873Ser/c.2617G>A	0/0	0/0	1/1	0/0	0/0	0/0	1/1	1/1	1/1	77,0	140,0	1,397	201,0	116,0	521,2	0,116	0,97	0,85
Pf3D7_02_v3	497066	PF3D7_0212400	conserved Plasmodium membrane protein, unknown function	17996.8	A	C	SNP	missense_variant	MISSENSE	Tta/Gta	p.Leu3526Val/c.10576T>G	0/0	0/0	0/0	0/0	0/0	1/1	0/0	0/0	0/0	69,0	103,0	355,0	164,0	89,0	4,491	126,0	85,0	87,0
Pf3D7_02_v3	905199	PF3D7_0223100	rifin,PIR protein (RIF)	1991.27	G	A	SNP	synonymous_variant	SILENT	ttG/ttA	p.Leu139Leu/c.417G>A	0/0	0/1	0/1	0/1	0/1	0/1	0/1	0/1	0/1	18,0	9,2	42,9	9,11	9,8	60,14	4,11	7,1	19,3
Pf3D7_02_v3	905201	PF3D7_0223100	rifin,PIR protein (RIF)	1994.27	G	A	SNP	missense_variant	MISSENSE	aGa/aAa	p.Arg140Lys/c.419G>A	0/0	0/1	0/1	0/1	0/1	0/1	0/1	0/1	0/1	18,0	9,2	42,9	9,11	9,8	60,14	3,11	7,1	19,3
Pf3D7_02_v3	905211	PF3D7_0223100	rifin,PIR protein (RIF)	1530.32	T	G	SNP	missense_variant	MISSENSE	agT/agG	p.Ser143Arg/c.429T>G	0/0	0/1	0/1	0/1	0/1	0/1	0/1	0/1	0/1	14,0	7,2	32,8	7,9	6,7	43,8	1,8	6,1	15,2
Pf3D7_02_v3	905212	PF3D7_0223100	rifin,PIR protein (RIF)	1461.3	G	A	SNP	missense_variant	MISSENSE	Gtg/Atg	p.Val144Met/c.430G>A	0/0	0/1	0/1	0/1	0/1	0/1	0/1	0/1	0/1	13,0	7,2	30,8	7,9	6,6	42,8	1,7	6,1	13,2
Pf3D7_03_v3	8191			10567.3	C	A	SNP	intergenic_region			n.8191C>A	0/0	0/1	0/1	0/1	0/1	0/1	0/1	0/1	0/1	44,2	23,23	75,55	31,35	15,24	113,78	6,29	32,17	18,18
Pf3D7_03_v3	8192			10567.3	C	T	SNP	intergenic_region			n.8192C>T	0/0	0/1	0/1	0/1	0/1	0/1	0/1	0/1	0/1	44,2	23,23	75,55	31,35	15,24	113,78	6,29	32,17	18,18
Pf3D7_03_v3	8264			3363.25	ACT	A	INDEL	intergenic_region			n.8265_8266delCT	0/0	0/1	0/1	0/1	0/1	0/1	0/1	0/1	0/1	19,0	11,8	24,16	10,12	6,8	29,21	5,11	10,5	7,8
Pf3D7_03_v3	8267			3263.24	T	TATAG	INDEL	intergenic_region			n.8267_8268insATAG	0/0	0/1	0/1	0/1	0/1	0/1	0/1	0/1	0/1	18,0	11,8	23,15	10,12	6,8	27,21	5,10	10,5	7,6
Pf3D7_03_v3	29266			6742.74	T	TACAGG	INDEL	intergenic_region			n.29266_29267insACAGG	0/0	0/1	0/1	0/1	0/1	0/1	0/1	0/1	0/1	14,1	28,17	54,32	9,12	26,12	76,67	5,16	28,12	31,11
Pf3D7_03_v3	43933	PF3D7_0300100	erythrocyte membrane protein 1, PfEMP1 (VAR)	7260.87	TCAACC	T	INDEL	frameshift_variant		caacct/	p.Gln2028fs/c.6082_6086delCAACC	0/0	0/1	0/1	1/1	0/1	0/1	1/1	0/1	0/1	7,0	1,12	11,31	1,22	5,17	39,49	2,30	5,11	6,6
Pf3D7_03_v3	43940	PF3D7_0300100	erythrocyte membrane protein 1, PfEMP1 (VAR)	6300.81	AT	A	INDEL	frameshift_variant		att/	p.Ile2030fs/c.6090delT	0/0	0/1	0/1	0/1	0/1	0/1	0/1	0/1	0/1	8,0	1,11	22,26	5,18	8,14	43,50	2,25	9,10	10,4
Pf3D7_03_v3	358948	PF3D7_0308100	conserved Plasmodium protein, unknown function	21040.8	C	A	SNP	missense_variant	MISSENSE	cCt/cAt	p.Pro877His/c.2630C>A	0/0	0/0	0/0	0/0	0/0	1/1	0/0	0/0	0/0	50,0	184,0	381,1	212,1	126,0	2,595	138,0	122,0	85,0
Pf3D7_03_v3	552346	PF3D7_0313600	conserved Plasmodium protein, unknown function	2008.76	T	C	SNP	synonymous_variant	SILENT	gaA/gaG	p.Glu480Glu/c.1440A>G	0/0	0/0	0/0	0/0	0/0	0/0	1/1	0/0	0/0	61,0	88,0	222,0	89,0	47,0	334,0	0,55	77,0	62,0
Pf3D7_03_v3	582790			5421.92	C	T	SNP	intergenic_region			n.582790C>T	0/0	1/1	0/0	1/1	0/0	0/0	0/0	0/0	0/0	53,2	1,76	243,1	1,87	56,0	324,0	76,0	64,0	96,0
Pf3D7_03_v3	740273	PF3D7_0317900	conserved Plasmodium protein, unknown function	12726.9	C	A	SNP	missense_variant	MISSENSE	Ctt/Att	p.Leu204Ile/c.610C>A	0/0	1/1	0/0	1/1	0/0	0/0	0/0	0/0	0/0	76,1	0,140	436,1	0,203	123,1	646,2	184,0	103,1	121,1
Pf3D7_03_v3	1062523			10481.8	G	T	SNP	intergenic_region			n.1062523G>T	0/0	0/1	0/1	0/1	0/1	0/1	0/1	0/1	0/1	14,1	11,17	31,49	11,31	12,17	63,93	12,41	8,4	11,10
Pf3D7_04_v3	5797			5430.62	T	A	SNP	intergenic_region			n.5797T>A	0/0	0/1	0/1	0/1	0/1	0/1	0/1	0/1	0/1	7,0	4,12	15,23	1,11	4,11	13,50	3,15	5,5	4,7
Pf3D7_04_v3	7776			5064.13	A	C	SNP	intergenic_region			n.7776A>C	0/0	0/1	0/1	0/1	0/1	0/1	0/1	0/1	0/1	42,2	23,19	64,32	27,21	22,18	118,47	12,39	22,5	20,3
Pf3D7_04_v3	40073	PF3D7_0400200	erythrocyte membrane protein 1 (PfEMP1), exon 2, pseudogene	2803.76	T	C	SNP	synonymous_variant	SILENT	ccT/ccC	p.Pro373Pro/c.1119T>C	0/0	0/1	0/1	0/1	0/1	0/1	0/1	0/0	0/1	21,0	22,5	40,24	20,12	32,7	87,28	8,27	18,1	11,2
Pf3D7_04_v3	63220	PF3D7_0400700	rifin,PIR protein (RIF)	3675.27	T	C	SNP	missense_variant	MISSENSE	Att/Gtt	p.Ile343Val/c.1027A>G	0/0	0/1	0/1	0/1	0/1	0/1	0/1	0/1	0/1	29,1	9,9	39,24	10,15	5,11	48,25	5,5	13,5	14,5
Pf3D7_04_v3	63221	PF3D7_0400700	rifin,PIR protein (RIF)	3705.29	C	A	SNP	synonymous_variant	SILENT	tcG/tcT	p.Ser342Ser/c.1026G>T	0/0	0/1	0/1	0/1	0/1	0/1	0/1	0/1	0/1	29,1	9,9	38,24	10,15	5,11	47,25	5,5	13,5	14,5
Pf3D7_04_v3	63227	PF3D7_0400700	rifin,PIR protein (RIF)	3015.29	A	T	SNP	missense_variant	MISSENSE	aaT/aaA	p.Asn340Lys/c.1020T>A	0/0	0/1	0/1	0/1	0/1	0/1	0/1	0/1	0/1	27,1	9,8	35,19	11,13	5,9	45,21	5,5	12,4	11,3
Pf3D7_04_v3	63233	PF3D7_0400700	rifin,PIR protein (RIF)	2451.29	G	A	SNP	synonymous_variant	SILENT	tcC/tcT	p.Ser338Ser/c.1014C>T	0/0	0/1	0/1	0/1	0/1	0/1	0/1	0/1	0/1	25,0	8,7	33,14	9,11	4,7	40,20	4,4	10,2	10,2
Pf3D7_04_v3	63235	PF3D7_0400700	rifin,PIR protein (RIF)	2349.29	A	C	SNP	missense_variant	MISSENSE	Tcc/Gcc	p.Ser338Ala/c.1012T>G	0/0	0/1	0/1	0/1	0/1	0/1	0/1	0/1	0/1	25,0	6,6	32,14	9,11	4,7	36,18	4,4	9,2	10,2
Pf3D7_04_v3	72653	PF3D7_0401000	rifin,PIR protein (RIF)	3633.29	G	C	SNP	downstream_gene_variant		615	c.*615C>G	0/0	0/1	0/1	0/1	0/1	0/1	0/1	0/1	0/1	13,0	9,9	16,29	4,5	2,1	36,35	4,8	10,2	7,4
Pf3D7_04_v3	72654	PF3D7_0401000	rifin,PIR protein (RIF)	3423.29	T	A	SNP	downstream_gene_variant		614	c.*614A>T	0/0	0/1	0/1	0/1	0/1	0/1	0/1	0/1	0/1	13,0	9,9	16,27	4,4	2,1	36,33	4,8	10,2	7,4
Pf3D7_04_v3	72665	PF3D7_0401000	rifin,PIR protein (RIF)	3966.29	G	A	SNP	downstream_gene_variant		603	c.*603C>T	0/0	0/1	0/1	0/1	0/1	0/1	0/1	0/1	0/1	13,0	9,9	16,31	4,5	2,2	37,40	4,6	10,3	7,5
Pf3D7_04_v3	72673	PF3D7_0401000	rifin,PIR protein (RIF)	3042.25	A	AAG	INDEL	downstream_gene_variant		594	c.*594_*595insCT	0/0	0/1	0/1	0/1	0/1	0/1	0/1	0/1	0/1	13,0	9,8	16,25	4,5	2,2	37,28	4,4	10,2	7,5
Pf3D7_04_v3	72674	PF3D7_0401000	rifin,PIR protein (RIF)	2958.29	T	A	SNP	downstream_gene_variant		594	c.*594A>T	0/0	0/1	0/1	0/1	0/1	0/1	0/1	0/1	0/1	13,0	9,8	16,25	4,5	2,2	37,27	4,3	10,2	7,5
Pf3D7_04_v3	72685	PF3D7_0401000	rifin,PIR protein (RIF)	2660.25	A	AT	INDEL	downstream_gene_variant		582	c.*582_*583insA	0/0	0/1	0/1	0/1	0/1	0/1	0/1	0/1	0/1	13,0	9,5	16,25	4,5	2,2	37,23	4,3	10,2	7,5
Pf3D7_04_v3	635980	PF3D7_0414100	conserved Plasmodium membrane protein, unknown function	12779.9	C	T	SNP	missense_variant	MISSENSE	Gat/Aat	p.Asp976Asn/c.2926G>A	0/0	0/0	0/0	0/0	1/1	1/1	0/0	0/0	0/0	93,0	73,0	265,0	105,1	0,51	1,316	32,0	73,0	82,0
Pf3D7_04_v3	840275	PF3D7_0418600	regulator of chromosome condensation, putative	8972.92	C	T	SNP	missense_variant	MISSENSE	tCt/tTt	p.Ser1961Phe/c.5882C>T	0/0	1/1	0/0	1/1	0/0	0/0	0/0	0/0	0/0	99,0	0,114	342,0	0,142	85,0	390,0	100,0	106,0	109,0
Pf3D7_04_v3	963817	PF3D7_0421100	erythrocyte membrane protein 1, PfEMP1 (VAR)	1947.86	GCTTTTTCC	G	INDEL	frameshift_variant		gggaaaaag/	p.Gly596fs/c.1787_1794delGGAAAAAG	0/0	0/1	0/1	0/1	0/1	0/1	1/1	0/1	0/1	10,0	2,6	6,7	6,7	4,7	21,11	0,9	2,1	2,1
Pf3D7_04_v3	963826	PF3D7_0421100	erythrocyte membrane protein 1, PfEMP1 (VAR)	1947.9	C	G	SNP	missense_variant	MISSENSE	Ggg/Cgg	p.Gly596Arg/c.1786G>C	0/0	0/1	0/1	0/1	0/1	0/1	1/1	0/1	0/1	10,0	2,6	6,7	6,7	4,7	21,11	0,9	2,1	2,1
Pf3D7_04_v3	963827	PF3D7_0421100	erythrocyte membrane protein 1, PfEMP1 (VAR)	1947.86	AT	A	INDEL	frameshift_variant		aat/	p.Asn595fs/c.1784delA	0/0	0/1	0/1	0/1	0/1	0/1	1/1	0/1	0/1	10,0	2,6	6,7	6,7	4,7	21,11	0,9	2,1	2,1
Pf3D7_04_v3	963836	PF3D7_0421100	erythrocyte membrane protein 1, PfEMP1 (VAR)	1947.86	GCC	G	INDEL	frameshift_variant		ggc/	p.Gly592fs/c.1774_1775delGG	0/0	0/1	0/1	0/1	0/1	0/1	1/1	0/1	0/1	10,0	2,6	6,7	6,7	4,7	21,11	0,9	2,1	2,1
Pf3D7_04_v3	963840	PF3D7_0421100	erythrocyte membrane protein 1, PfEMP1 (VAR)	1947.9	T	G	SNP	missense_variant	MISSENSE	aAc/aCc	p.Asn591Thr/c.1772A>C	0/0	0/1	0/1	0/1	0/1	0/1	1/1	0/1	0/1	10,0	2,6	6,7	6,7	4,7	21,11	0,9	2,1	2,1
Pf3D7_04_v3	963843	PF3D7_0421100	erythrocyte membrane protein 1, PfEMP1 (VAR)	1947.9	G	C	SNP	missense_variant	MISSENSE	aCg/aGg	p.Thr590Arg/c.1769C>G	0/0	0/1	0/1	0/1	0/1	0/1	1/1	0/1	0/1	10,0	2,6	6,7	6,7	4,7	21,11	0,9	2,1	2,1
Pf3D7_04_v3	963847	PF3D7_0421100	erythrocyte membrane protein 1, PfEMP1 (VAR)	1947.89	TTTG	T	INDEL	conservative_inframe_deletion		caa/	p.Gln588del/c.1762_1764delCAA	0/0	0/1	0/1	0/1	0/1	0/1	1/1	0/1	0/1	8,0	2,6	6,7	6,7	4,7	21,11	0,9	2,1	2,1
Pf3D7_04_v3	963851	PF3D7_0421100	erythrocyte membrane protein 1, PfEMP1 (VAR)	1947.89	CAAT	C	INDEL	disruptive_inframe_deletion		atattg/atg	p.Ile586_Leu587delinsMet/c.1758_1760delATT	0/0	0/1	0/1	0/1	0/1	0/1	1/1	0/1	0/1	8,0	2,6	6,7	6,7	4,7	21,11	0,9	2,1	2,1
Pf3D7_04_v3	963856	PF3D7_0421100	erythrocyte membrane protein 1, PfEMP1 (VAR)	1947.93	T	G	SNP	missense_variant	MISSENSE	Ata/Cta	p.Ile586Leu/c.1756A>C	0/0	0/1	0/1	0/1	0/1	0/1	1/1	0/1	0/1	8,0	2,6	6,7	6,7	4,7	21,11	0,9	2,1	2,1
Pf3D7_04_v3	963859	PF3D7_0421100	erythrocyte membrane protein 1, PfEMP1 (VAR)	1990.53	A	T	SNP	missense_variant	MISSENSE	Tgt/Agt	p.Cys585Ser/c.1753T>A	0/0	1/1	0/1	0/1	0/1	0/1	1/1	0/1	0/1	7,0	0,6	6,7	4,7	4,7	17,11	0,9	2,1	2,1
Pf3D7_04_v3	1194796			10247.3	A	T	SNP	intergenic_region			n.1194796A>T	0/0	0/1	0/1	0/1	0/1	0/1	0/1	0/1	0/1	27,1	19,38	36,52	20,38	12,32	50,79	21,32	15,9	4,1
Pf3D7_04_v3	1194832			3051.26	T	C,G	SNP,SNP	intergenic_region,intergenic_region	,	,	n.1194832T>C,n.1194832T>G	0/0	0/1	0/1	0/1	0/1	0/1	1/2	0/2	0/1	18,0,0	6,19,5	19,14,12	7,13,3	7,8,5	29,27,17	0,14,10	5,2,7	5,3,0
Pf3D7_04_v3	1198300			9142.95	C	T	SNP	intergenic_region			n.1198300C>T	0/0	0/1	0/1	0/1	0/1	0/1	1/1	0/1	0/1	8,0	11,24	41,52	11,48	12,25	71,87	1,42	11,8	10,10
Pf3D7_05_v3	36400	PF3D7_0500500	rifin,PIR protein (RIF)	2855.72	C	T	SNP	downstream_gene_variant		64	c.*64G>A	0/0	0/1	0/1	0/1	0/1	0/1	0/1	0/1	0/0	67,1	32,9	79,19	27,15	20,9	114,27	5,9	29,3	46,2
Pf3D7_05_v3	36404	PF3D7_0500500	rifin,PIR protein (RIF)	2960.72	T	A	SNP	downstream_gene_variant		60	c.*60A>T	0/0	0/1	0/1	0/1	0/1	0/1	0/1	0/1	0/0	60,1	32,9	74,20	24,15	20,9	102,27	4,9	29,3	40,2
Pf3D7_05_v3	249827	PF3D7_0505700	conserved Plasmodium membrane protein, unknown function	20154.3	TC	T	INDEL	frameshift_variant		gat/	p.Asp250fs/c.748delG	0/0	0/0	1/1	0/0	0/0	0/0	1/1	1/1	1/1	48,2	69,0	0,306	94,0	56,2	209,1	0,128	0,106	0,73
Pf3D7_05_v3	249829	PF3D7_0505700	conserved Plasmodium membrane protein, unknown function	20082.2	TACTTGTTCGATATCCTTCTTATCTTCTTTATTATCGTCTACTTGTTCGATATCCTTCTTATCTTCTTTATTATCATC	T	INDEL	frameshift_variant		gatgataataaagaagataagaaggatatcgaacaagtagacgataataaagaagataagaaggatatcgaacaagta/	p.Asp224fs/c.670_746delGATGATAATAAAGAAGATAAGAAGGATATCGAACAAGTAGACGATAATAAAGAAGATAAGAAGGATATCGAACAAGT	0/0	0/0	1/1	0/0	0/0	0/0	1/1	1/1	1/1	110,3	214,0	1,441	267,0	147,2	662,1	0,176	0,158	1,114
Pf3D7_05_v3	269668	PF3D7_0506500	conserved Plasmodium protein, unknown function	10331.9	A	T	SNP	missense_variant	MISSENSE	gAc/gTc	p.Asp1089Val/c.3266A>T	0/0	1/1	0/0	1/1	0/0	0/0	0/0	0/0	0/0	65,0	0,127	290,0	0,154	88,0	391,0	96,0	79,0	114,0
Pf3D7_05_v3	522643	PF3D7_0511800	inositol-3-phosphate synthase (INO1)	21357.9	C	T	SNP	synonymous_variant	SILENT	aaG/aaA	p.Lys17Lys/c.51G>A	0/0	0/0	0/0	0/0	1/1	1/1	0/0	0/0	0/0	134,0	176,0	489,0	207,1	0,115	0,508	169,0	143,0	147,0
Pf3D7_05_v3	538153			1105.76	C	T	SNP	intergenic_region			n.538153C>T	0/0	0/0	0/0	0/0	0/0	0/0	1/1	0/0	0/0	34,0	79,0	173,0	74,0	53,0	257,0	0,28	51,0	47,0
Pf3D7_05_v3	862689	PF3D7_0521100	conserved Plasmodium protein, unknown function	16355.2	T	A	SNP	missense_variant	MISSENSE	gAt/gTt	p.Asp1379Val/c.4136A>T	0/0	0/0	1/1	0/0	0/0	0/0	1/1	1/1	1/1	53,0	89,0	1,254	99,0	60,0	340,0	0,60	0,61	0,82
Pf3D7_05_v3	1015160	PF3D7_0524400	cytosolic preribosomal GTP-binding protein, putative	5925.88	A	AG	INDEL	upstream_gene_variant		611	c.-611_-610insC	0/0	0/0	0/0	0/0	1/1	1/1	0/0	0/0	0/0	19,0	49,0	128,0	54,0	0,25	1,179	29,0	33,0	35,0
Pf3D7_05_v3	1215374	PF3D7_0529800	conserved Plasmodium protein, unknown function	10383.9	T	C	SNP	synonymous_variant	SILENT	atT/atC	p.Ile573Ile/c.1719T>C	0/0	1/1	0/0	1/1	0/0	0/0	0/0	0/0	0/0	107,0	0,120	351,0	1,169	92,0	476,0	100,0	107,0	117,0
Pf3D7_06_v3	55866			1821.74	T	A	SNP	intergenic_region			n.55866T>A	0/0	0/0	0/1	0/1	0/1	0/1	0/1	0/1	0/1	12,0	8,0	15,17	8,8	5,3	12,28	10,9	14,2	4,4
Pf3D7_06_v3	167717	PF3D7_0604000	conserved Plasmodium protein, unknown function	25839.9	A	C	SNP	missense_variant	MISSENSE	tTt/tGt	p.Phe715Cys/c.2144T>G	0/0	0/0	0/0	0/0	1/1	1/1	0/0	0/0	0/0	66,0	159,0	471,1	222,0	2,125	4,621	186,0	96,0	104,0
Pf3D7_06_v3	190612	PF3D7_0604500	conserved Plasmodium protein, unknown function	26148.9	G	A	SNP	missense_variant	MISSENSE	aGt/aAt	p.Ser534Asn/c.1601G>A	0/0	0/0	0/0	0/0	1/1	1/1	0/0	0/0	0/0	153,0	189,0	567,0	258,0	0,119	1,618	184,0	148,0	164,0
Pf3D7_06_v3	387764	PF3D7_0609000	conserved Plasmodium protein, unknown function	7761.92	G	A	SNP	missense_variant	MISSENSE	aGa/aAa	p.Arg5835Lys/c.17504G>A	0/0	1/1	0/0	1/1	0/0	0/0	0/0	0/0	0/0	79,4	0,100	309,0	0,122	73,0	383,0	63,0	85,0	74,0
Pf3D7_06_v3	612678	PF3D7_0614700	conserved Plasmodium protein, unknown function	8612.92	T	G	SNP	missense_variant	MISSENSE	Tgt/Ggt	p.Cys70Gly/c.208T>G	0/0	1/1	0/0	1/1	0/0	0/0	0/0	0/0	0/0	68,0	0,106	291,0	0,133	63,0	350,0	81,0	83,0	88,0
Pf3D7_06_v3	1115595	PF3D7_0627800	acetyl-CoA synthetase, putative (ACS)	75219.1	G	A	SNP	missense_variant	MISSENSE	aCg/aTg	p.Thr648Met/c.1943C>T	0/0	1/1	1/1	1/1	0/0	0/0	1/1	1/1	1/1	118,0	0,243	0,629	0,362	182,0	861,2	0,374	1,195	0,175
Pf3D7_06_v3	1115757	PF3D7_0627800	acetyl-CoA synthetase, putative (ACS)	26945.9	C	A	SNP	missense_variant	MISSENSE	gGt/gTt	p.Gly594Val/c.1781G>T	0/0	0/0	0/0	0/0	1/1	1/1	0/0	0/0	0/0	57,0	172,0	443,0	262,4	0,149	1,651	291,1	108,1	98,0
Pf3D7_06_v3	1391947			6396.15	C	CATTA	INDEL	intergenic_region			n.1391947_1391948insATTA	0/0	0/1	0/1	0/1	0/1	0/1	0/1	0/1	0/1	10,0	15,17	34,31	7,24	6,12	65,35	4,42	10,1	11,2
Pf3D7_06_v3	1391952			6060.15	C	CGTAAGACGTATATGA	INDEL	intergenic_region			n.1391952_1391953insGTAAGACGTATATGA	0/0	0/1	0/1	0/1	0/1	0/1	0/1	0/1	0/1	10,0	15,15	34,32	7,24	6,11	65,34	4,37	10,1	11,2
Pf3D7_06_v3	1391955			3581.98	G	A	SNP	intergenic_region			n.1391955G>A	0/0	0/1	0/1	0/1	0/1	0/1	0/1	0/1	0/1	10,0	15,10	34,20	7,16	6,8	65,17	4,24	10,1	11,1
Pf3D7_07_v3	1484			5752.92	ACCCTGAAC	A	INDEL	intergenic_region			n.1485_1492delCCCTGAAC	0/0	0/0	0/1	0/0	0/0	0/0	0/1	0/1	0/1	21,0	51,4	43,71	44,0	28,0	121,8	17,21	22,33	32,26
Pf3D7_07_v3	317362			9978.92	T	A	SNP	intergenic_region			n.317362T>A	0/0	0/0	0/0	0/0	1/1	1/1	0/0	0/0	0/0	51,0	40,0	182,0	73,0	0,41	1,236	23,0	67,0	62,1
Pf3D7_07_v3	507201	PF3D7_0711500	regulator of chromosome condensation, putative	20047.9	C	A	SNP	missense_variant	MISSENSE	Cta/Ata	p.Leu653Ile/c.1957C>A	0/0	0/0	0/0	0/0	1/1	1/1	0/0	0/0	0/0	116,5	143,2	360,6	150,2	0,82	1,479	97,0	128,0	132,2
Pf3D7_07_v3	531184	PF3D7_0712000	erythrocyte membrane protein 1, PfEMP1 (VAR)	7157.29	A	T	SNP	missense_variant	MISSENSE	aaT/aaA	p.Asn1316Lys/c.3948T>A	0/0	0/1	0/1	0/1	0/1	0/1	0/1	0/1	0/1	15,0	16,16	34,39	23,12	18,14	79,54	12,26	27,13	20,13
Pf3D7_07_v3	536157			3857.19	T	TA	INDEL	intergenic_region			n.536157_536158insA	0/0	0/1	0/1	0/1	0/1	0/1	0/1	0/1	0/1	22,0	25,17	78,34	29,21	7,12	110,49	18,9	24,3	24,3
Pf3D7_07_v3	682099	PF3D7_0715200	conserved Plasmodium protein, unknown function	13817.9	C	T	SNP	missense_variant	MISSENSE	Gat/Aat	p.Asp195Asn/c.583G>A	0/0	0/0	0/0	0/0	1/1	1/1	0/0	0/0	0/0	39,1	92,0	275,0	145,0	0,63	0,308	82,0	64,0	69,0
Pf3D7_07_v3	711784	PF3D7_0716100	protein SDA1, putative (SDA1)	1081.91	A	AT	INDEL	upstream_gene_variant		877	c.-877_-876insA	0/0	1/1	0/0	1/1	0/0	0/0	0/0	0/0	0/0	17,1	0,18	41,0	0,20	7,0	53,0	12,0	18,0	14,0
Pf3D7_07_v3	870696	PF3D7_0719900	conserved Plasmodium membrane protein, unknown function	12745.9	AG	A	INDEL	frameshift_variant		gat/	p.Asp1591fs/c.4771delG	0/0	0/0	0/0	0/0	1/1	1/1	0/0	0/0	0/0	43,0	92,1	266,2	96,0	0,60	6,290	99,0	61,0	62,0
Pf3D7_07_v3	870698	PF3D7_0719900	conserved Plasmodium membrane protein, unknown function	12726.9	ATGTAAAGGGGGAAGATGTAAAGGGGGAAG	A	INDEL	frameshift_variant		gatgtaaagggggaagatgtaaagggggaagat/	p.Asp1591fs/c.4773_4801delTGTAAAGGGGGAAGATGTAAAGGGGGAAG	0/0	0/0	0/0	0/0	1/1	1/1	0/0	0/0	0/0	46,0	94,1	269,2	100,0	0,60	13,290	100,0	62,0	66,0
Pf3D7_07_v3	1005461	PF3D7_0723900	conserved Plasmodium protein, unknown function	6210.17	A	C	SNP	upstream_gene_variant		715	c.-715T>G	0/0	0/0	1/1	0/0	0/0	0/0	1/1	1/1	1/1	13,0	30,0	1,102	34,0	17,0	117,0	1,10	1,43	0,29
Pf3D7_07_v3	1040004	PF3D7_0724700	conserved Plasmodium protein, unknown function	8327.92	G	T	SNP	missense_variant	MISSENSE	cCa/cAa	p.Pro1954Gln/c.5861C>A	0/0	1/1	0/0	1/1	0/0	0/0	0/0	0/0	0/0	44,1	0,91	223,1	1,124	64,0	325,5	68,0	87,0	66,0
Pf3D7_07_v3	1062358	PF3D7_0725000	exonuclease I, putative	11691.9	G	A	SNP	missense_variant	MISSENSE	Ctt/Ttt	p.Leu207Phe/c.619C>T	0/0	1/1	0/0	1/1	0/0	0/0	0/0	0/0	0/0	54,0	0,150	357,0	0,171	111,0	456,0	113,0	97,0	94,0
Pf3D7_08_v3	68539	PF3D7_0800700	surface-associated interspersed protein 8.3 (SURFIN 8.3) (SURF8.3)	7256.21	A	C	SNP	missense_variant	MISSENSE	ttT/ttG	p.Phe985Leu/c.2955T>G	0/0	0/0	1/1	0/0	0/0	0/0	1/1	1/1	1/1	42,1	37,0	0,120	49,0	24,0	147,0	0,38	0,38	0,39
Pf3D7_08_v3	344774	PF3D7_0806400	glycosyltransferase family 28 protein, putative	26429.2	G	A	SNP	missense_variant	MISSENSE	Gat/Aat	p.Asp163Asn/c.487G>A	0/0	0/0	1/1	0/0	0/0	0/0	1/1	1/1	1/1	73,2	143,0	0,389	178,0	110,0	535,0	0,141	0,117	0,120
Pf3D7_08_v3	706937	PF3D7_0814700	conserved Plasmodium protein, unknown function	7906.21	C	A	SNP	missense_variant	MISSENSE	Caa/Aaa	p.Gln288Lys/c.862C>A	0/0	0/0	1/1	0/0	0/0	0/0	1/1	1/1	1/1	48,0	50,4	1,118	48,5	30,1	157,15	0,27	0,62	1,41
Pf3D7_08_v3	871239	PF3D7_0819200	perforin-like protein 5 (PLP5)	9449.92	A	C	SNP	upstream_gene_variant		171	c.-171A>C	0/0	1/1	0/0	1/1	0/0	0/0	0/0	0/0	0/0	46,0	0,113	288,0	0,153	81,0	338,0	67,0	72,0	81,0
Pf3D7_08_v3	1413849	PF3D7_0832900	stevor,PIR protein	2075.19	A	C	SNP	upstream_gene_variant		434	c.-434A>C	0/0	0/1	0/1	0/1	0/1	0/1	1/1	0/0	0/1	15,0	12,8	22,15	3,3	7,2	29,18	0,7	17,1	8,2
Pf3D7_08_v3	1418616	PF3D7_0833000	rifin,PIR protein (RIF)	4494.26	G	A	SNP	synonymous_variant	SILENT	ttG/ttA	p.Leu366Leu/c.1098G>A	0/0	0/1	0/1	0/1	0/1	0/1	0/1	0/0	0/0	12,0	3,16	15,28	5,19	5,14	20,22	3,14	11,0	10,0
Pf3D7_08_v3	1452299			2140.28	G	T	SNP	intergenic_region			n.1452299G>T	0/0	0/1	0/1	0/1	0/1	0/1	0/1	0/1	0/1	12,0	4,4	20,8	6,6	8,8	17,14	2,13	7,1	4,2
Pf3D7_09_v3	1161837	PF3D7_0929000	transcription initiation factor TFIID subunit 7, putative (TAF7)	10032.9	C	T	SNP	synonymous_variant	SILENT	ttC/ttT	p.Phe164Phe/c.492C>T	0/0	1/1	0/0	1/1	0/0	0/0	0/0	0/0	0/0	60,1	0,112	269,0	0,149	58,0	365,0	84,0	80,0	80,0
Pf3D7_09_v3	1256345	PF3D7_0931100	nucleolar protein Nop52, putative	3493.6	A	G	SNP	missense_variant	MISSENSE	Aat/Gat	p.Asn511Asp/c.1531A>G	0/0	0/1	0/0	1/1	0/0	0/0	0/1	0/0	0/0	7,0	2,27	65,2	0,63	20,1	80,7	19,3	11,0	16,0
Pf3D7_09_v3	1256351	PF3D7_0931100	nucleolar protein Nop52, putative	3411.51	AATAATAATAATG	A	INDEL	conservative_inframe_deletion		gataataataat/	p.Asp517_Asn520del/c.1549_1560delGATAATAATAAT	0/0	0/1	0/0	1/1	0/0	0/0	0/1	0/0	0/0	8,0	2,27	94,2	2,64	31,1	109,7	28,3	22,0	28,0
Pf3D7_09_v3	1274067	PF3D7_0931800	proteasome subunit beta type-6, putative	10297.9	T	C	SNP	upstream_gene_variant		137	c.-137A>G	0/0	0/0	0/0	0/0	1/1	1/1	0/0	0/0	0/0	14,0	36,0	143,0	62,0	0,50	1,240	36,0	10,0	24,0
Pf3D7_09_v3	1319159	PF3D7_0933200	calcyclin binding protein, putative	23952.2	C	A	SNP	missense_variant	MISSENSE	Gac/Tac	p.Asp57Tyr/c.169G>T	0/0	0/0	1/1	0/0	0/0	0/0	1/1	1/1	1/1	106,0	131,0	0,383	159,0	101,0	480,6	0,143	0,72	0,101
Pf3D7_09_v3	1327035	PF3D7_0933500	gamma-tubulin complex component, putative	2338.72	G	GTTTTTTTT,GTTTTTTTTT	INDEL,INDEL	frameshift_variant,conservative_inframe_insertion	,	aaa/aaaAAAAAAAA,aaa/aaaAAAAAAAAA	p.Leu918fs/c.2751_2752insAAAAAAAA,p.Lys917_Leu918insLysLysLys/c.2751_2752insAAAAAAAAA	0/0	0/0	1/2	0/0	0/0	0/0	0/0	0/0	0/0	15,0,0	34,0,1	6,12,25	64,2,0	20,2,1	167,3,4	41,1,1	34,0,2	26,1,0
Pf3D7_09_v3	1496371	PF3D7_0937800	erythrocyte membrane protein 1, PfEMP1 (VAR)	8384.25	TTCCATATTATCACGTGACATGGTAGTATTGGTATTATTA	T	INDEL	disruptive_inframe_deletion		gataataataccaatactaccatgtcacgtgataatatggaa/gaa	p.Asp1988_Met2000del/c.5964_6002delTAATAATACCAATACTACCATGTCACGTGATAATATGGA	0/0	0/1	0/1	0/1	0/1	0/1	0/1	0/1	0/1	35,1	42,20	96,53	35,18	28,18	139,66	17,48	43,5	37,10
Pf3D7_10_v3	5656			14366.3	G	T	SNP	intergenic_region			n.5656G>T	0/0	0/1	0/1	0/1	0/1	0/1	0/1	0/1	0/1	12,0	26,39	63,71	27,57	13,47	79,93	20,46	11,13	16,10
Pf3D7_10_v3	5657			14636.3	T	G	SNP	intergenic_region			n.5657T>G	0/0	0/1	0/1	0/1	0/1	0/1	0/1	0/1	0/1	12,0	26,39	64,74	27,60	14,49	80,93	20,48	11,13	17,10
Pf3D7_10_v3	5673			15956.3	C	G	SNP	intergenic_region			n.5673C>G	0/0	0/1	0/1	0/1	0/1	0/1	0/1	0/1	0/1	12,0	30,48	74,82	35,67	17,61	89,97	26,61	14,14	18,10
Pf3D7_10_v3	23310			4901.95	A	G	SNP	intergenic_region			n.23310A>G	0/0	0/1	0/1	0/1	0/1	0/1	0/1	0/1	0/1	9,0	12,6	21,14	4,15	2,19	24,43	4,23	6,4	2,7
Pf3D7_10_v3	468587	PF3D7_1012100	conserved Plasmodium protein, unknown function	15837.9	T	G	SNP	missense_variant	MISSENSE	aaA/aaC	p.Lys216Asn/c.648A>C	0/0	0/0	0/0	0/0	1/1	1/1	0/0	0/0	0/0	91,4	124,0	289,1	158,0	2,94	8,373	60,1	82,0	107,0
Pf3D7_10_v3	912887	PF3D7_1021900	conserved Plasmodium protein (10b antigen), unknown function	4871.92	A	C	SNP	upstream_gene_variant		542	c.-542T>G	0/0	1/1	0/0	1/1	0/0	0/0	0/0	0/0	0/0	37,0	0,66	187,0	0,75	34,0	224,1	23,0	43,0	56,0
Pf3D7_10_v3	964295	PF3D7_1023100	dynein heavy chain, putative	29463.2	T	G	SNP	synonymous_variant	SILENT	atA/atC	p.Ile5422Ile/c.16266A>C	0/0	0/0	1/1	0/0	0/0	0/0	1/1	1/1	1/1	114,1	146,0	3,441	195,0	115,0	494,1	0,135	0,120	1,135
Pf3D7_10_v3	1392309	PF3D7_1035100	probable protein, unknown function	10899.8	G	A	SNP	missense_variant	MISSENSE	Gaa/Aaa	p.Glu289Lys/c.865G>A	0/0	0/0	0/0	0/0	0/0	0/0	1/1	0/0	0/0	193,0	245,0	686,0	308,0	207,0	865,0	3,283	199,0	186,0
Pf3D7_10_v3	1643364	PF3D7_1041300	erythrocyte membrane protein 1, PfEMP1 (VAR)	5277.29	T	C	SNP	synonymous_variant	SILENT	ttA/ttG	p.Leu1874Leu/c.5622A>G	0/0	0/1	0/1	0/1	0/1	0/1	0/1	0/1	0/1	16,0	16,13	39,26	9,14	8,10	55,41	8,30	16,4	18,2
Pf3D7_10_v3	1666865			5694.29	A	G	SNP	intergenic_region			n.1666865A>G	0/0	0/1	0/1	0/1	0/1	0/1	0/1	0/1	0/1	19,0	16,13	59,32	21,12	23,11	90,48	12,23	16,7	20,9
Pf3D7_10_v3	1666866			5703.29	C	T	SNP	intergenic_region			n.1666866C>T	0/0	0/1	0/1	0/1	0/1	0/1	0/1	0/1	0/1	18,0	16,13	58,32	21,12	22,11	90,48	11,23	16,7	20,9
Pf3D7_10_v3	1666869			5606.29	A	G	SNP	intergenic_region			n.1666869A>G	0/0	0/1	0/1	0/1	0/1	0/1	0/1	0/1	0/1	17,0	15,13	55,31	21,11	20,11	86,46	10,23	16,7	19,9
Pf3D7_10_v3	1666870			5324.29	T	A	SNP	intergenic_region			n.1666870T>A	0/0	0/1	0/1	0/1	0/1	0/1	0/1	0/1	0/1	17,0	14,13	52,30	18,10	16,9	81,44	10,22	16,7	17,8
Pf3D7_10_v3	1666877			5090.29	C	T	SNP	intergenic_region			n.1666877C>T	0/0	0/1	0/1	0/1	0/1	0/1	0/1	0/1	0/1	12,0	12,11	37,28	14,10	12,8	57,41	6,21	13,7	11,7
Pf3D7_10_v3	1666884			4598.29	A	G	SNP	intergenic_region			n.1666884A>G	0/0	0/1	0/1	0/1	0/1	0/1	0/1	0/1	0/1	12,0	11,9	33,23	14,10	10,7	50,39	6,19	11,6	9,7
Pf3D7_10_v3	1681490			15078.2	C	CCA	INDEL	intergenic_region			n.1681490_1681491insCA	0/0	0/1	0/1	0/1	0/1	0/1	0/1	0/1	0/1	18,0	6,39	33,70	13,48	13,42	42,102	16,42	12,15	4,19
Pf3D7_10_v3	1681492			15180.5	G	T	SNP	intergenic_region			n.1681492G>T	0/0	0/1	0/1	0/1	0/1	0/1	0/1	0/1	0/1	15,0	3,39	23,70	10,48	8,42	35,102	13,42	9,15	4,19
Pf3D7_10_v3	1681494			14725.2	TGA	T	INDEL	intergenic_region			n.1681495_1681496delGA	0/0	0/1	0/1	0/1	0/1	0/1	0/1	0/1	0/1	19,0	5,37	36,69	12,47	17,41	43,98	15,42	12,13	6,19
Pf3D7_10_v3	1681497			13283.3	A	T	SNP	intergenic_region			n.1681497A>T	0/0	0/1	0/1	0/1	0/1	0/1	0/1	0/1	0/1	19,0	6,30	34,61	12,42	17,38	44,94	15,35	12,11	6,16
Pf3D7_10_v3	1681501			12317.3	C	T	SNP	intergenic_region			n.1681501C>T	0/0	0/1	0/1	0/1	0/1	0/1	0/1	0/1	0/1	20,0	9,29	35,56	11,40	19,34	48,85	16,34	15,11	7,16
Pf3D7_11_v3	19412			2178.74	G	C	SNP	intergenic_region			n.19412G>C	0/0	0/1	0/1	0/1	0/1	0/1	1/1	0/1	0/1	8,0	9,8	22,13	10,7	7,2	39,16	0,13	2,2	11,1
Pf3D7_11_v3	688445	PF3D7_1118100	AP-1 complex subunit sigma, putative	5656.17	A	ATATT	INDEL	downstream_gene_variant		665	c.*664_*665insTATT	0/0	0/0	1/1	0/0	0/0	0/0	1/1	1/1	1/1	21,0	37,0	0,90	29,0	17,0	96,0	0,14	0,18	0,18
Pf3D7_11_v3	1119838	PF3D7_1128900	conserved Plasmodium protein, unknown function	15827.9	G	A	SNP	missense_variant	MISSENSE	Gat/Aat	p.Asp457Asn/c.1369G>A	0/0	0/0	0/0	0/0	1/1	1/1	0/0	0/0	0/0	69,0	121,0	281,0	140,0	0,67	0,388	82,0	85,1	70,0
Pf3D7_11_v3	1620090	PF3D7_1140600	conserved Plasmodium protein, unknown function	18099.9	T	G	SNP	missense_variant	MISSENSE	Aat/Cat	p.Asn601His/c.1801A>C	0/0	0/0	0/0	0/0	1/1	1/1	0/0	0/0	0/0	71,0	107,0	261,0	103,0	0,87	0,427	65,0	72,0	90,0
Pf3D7_11_v3	1683134	PF3D7_1142100	conserved Plasmodium protein, unknown function	7984.92	C	T	SNP	synonymous_variant	SILENT	aaG/aaA	p.Lys2317Lys/c.6951G>A	0/0	1/1	0/0	1/1	0/0	0/0	0/0	0/0	0/0	57,0	0,91	289,1	0,114	67,0	340,0	55,0	84,0	70,0
Pf3D7_11_v3	1732312	PF3D7_1143300	DNA-directed RNA polymerase I, putative	21609.9	C	T	SNP	missense_variant	MISSENSE	Gaa/Aaa	p.Glu197Lys/c.589G>A	0/0	0/0	0/0	0/0	1/1	1/1	0/0	0/0	0/0	145,8	161,0	433,1	244,0	1,116	0,501	124,0	131,0	133,0
Pf3D7_11_v3	1940047			6092.92	C	T	SNP	intergenic_region			n.1940047C>T	0/0	1/1	0/0	1/1	0/0	0/0	0/0	0/0	0/0	27,0	0,75	189,1	1,100	53,0	344,0	31,0	55,0	50,0
Pf3D7_11_v3	2016390	PF3D7_1150100	rifin, pseudogene,PIR protein, pseudogene (RIF)	4204.29	A	G	SNP	synonymous_variant	SILENT	ttT/ttC	p.Phe40Phe/c.120T>C	0/0	0/1	0/1	0/1	0/1	0/1	0/1	0/1	0/1	14,0	7,8	30,23	19,19	6,8	33,27	7,21	6,3	1,3
Pf3D7_11_v3	2035009	PF3D7_1150400	erythrocyte membrane protein 1, PfEMP1 (VAR)	1409.3	T	C	SNP	missense_variant	MISSENSE	aTa/aCa	p.Ile2828Thr/c.8483T>C	0/0	0/1	0/1	0/1	0/1	0/1	0/1	0/1	0/1	17,0	11,7	30,7	7,2	9,6	48,12	1,7	13,2	21,2
Pf3D7_11_v3	2038029			5515.74	T	C	SNP	intergenic_region			n.2038029T>C	0/0	0/0	0/0	0/0	0/1	0/1	0/1	0/0	0/1	25,1	22,2	42,3	15,1	15,24	74,159	4,4	14,1	14,4
Pf3D7_12_v3	860798	PF3D7_1221500	conserved Plasmodium protein, unknown function	24914.2	C	A	SNP	missense_variant	MISSENSE	gaC/gaA	p.Asp179Glu/c.537C>A	0/0	0/0	1/1	0/0	0/0	0/0	1/1	1/1	1/1	98,0	159,0	4,385	206,0	112,0	620,1	0,135	0,94	0,107
Pf3D7_12_v3	913548	PF3D7_1222600	transcription factor with AP2 domain(s) (AP2-G)	27753.2	G	T	SNP	stop_gained	NONSENSE	Gaa/Taa	p.Glu2116*/c.6346G>T	0/0	0/0	1/1	0/0	0/0	0/0	1/1	1/1	1/1	137,1	148,0	1,382	187,1	116,0	608,8	0,150	1,117	0,110
Pf3D7_12_v3	913825	PF3D7_1222600	transcription factor with AP2 domain(s) (AP2-G)	8649.88	T	TA	INDEL	frameshift_variant		agt/aAgt	p.Ser2211fs/c.6631dupA	0/0	1/1	0/0	1/1	0/0	0/0	0/0	0/0	0/0	90,5	1,126	352,1	3,181	96,0	452,2	133,0	109,0	91,0
Pf3D7_12_v3	1034708	PF3D7_1225600	conserved Plasmodium protein, unknown function	3996.94	T	G	SNP	downstream_gene_variant		553	c.*553A>C	0/0	1/1	0/0	1/1	0/0	0/0	0/0	0/0	0/0	7,0	0,44	130,0	3,72	23,0	140,1	41,0	24,0	23,1
Pf3D7_12_v3	1128777	PF3D7_1227600	cyclin related protein, putative	4598.88	A	AG	INDEL	downstream_gene_variant		438	c.*437_*438insG	0/0	1/1	0/0	1/1	0/0	0/0	0/0	0/0	0/0	20,0	0,56	173,0	0,74	40,0	227,0	44,0	50,0	50,0
Pf3D7_12_v3	1383282	PF3D7_1233400	conserved Plasmodium membrane protein, unknown function	1548.75	ATATATATAATAATTT	A	INDEL	upstream_gene_variant		905	c.-919_-905delAAATTATTATATATA	0/0	0/0	1/1	0/0	0/0	0/0	1/1	0/1	1/1	8,0	9,0	1,29	30,0	9,0	48,0	0,5	1,4	0,12
Pf3D7_12_v3	1669644	PF3D7_1239800	conserved Plasmodium protein, unknown function	5913.92	C	A	SNP	missense_variant	MISSENSE	tCt/tAt	p.Ser3065Tyr/c.9194C>A	0/0	1/1	0/0	1/1	0/0	0/0	0/0	0/0	0/0	67,0	0,53	218,0	0,97	43,0	294,2	43,0	67,1	97,2
Pf3D7_12_v3	1676895	PF3D7_1239800	conserved Plasmodium protein, unknown function	9737.92	C	T	SNP	missense_variant	MISSENSE	gCt/gTt	p.Ala5482Val/c.16445C>T	0/0	1/1	0/0	1/1	0/0	0/0	0/0	0/0	0/0	79,0	0,138	317,0	0,128	87,0	404,0	59,0	89,0	106,0
Pf3D7_12_v3	1890553	PF3D7_1245200	conserved Plasmodium membrane protein, unknown function	22700.2	C	T	SNP	missense_variant	MISSENSE	Gta/Ata	p.Val716Ile/c.2146G>A	0/0	0/0	1/1	0/0	0/0	0/0	1/1	1/1	1/1	44,0	133,0	0,363	188,0	99,0	526,0	0,94	0,85	0,99
Pf3D7_12_v3	1911319	PF3D7_1245900	conserved Plasmodium protein, unknown function	3513.76	C	T	SNP	synonymous_variant	SILENT	ttC/ttT	p.Phe119Phe/c.357C>T	0/0	1/1	0/0	0/0	0/0	0/0	0/0	0/0	0/0	47,0	0,106	275,0	133,0	72,0	378,0	83,0	55,0	95,0
Pf3D7_12_v3	2261837			11877.3	TAGTAAGTTAGTAGTACTAAGTTAGTATTAATGAAGTACTACTAAGGTAGTAGTCATGTAATAGTAAGGTAGTAATACTGATGTCGTAGTAGTAGTAGTAATGTAGTAGTAAGTTAGTAGTAGTAAGTTAGTAGTAGTAAGTTAGTAATGAAGTCGAAGTAATGTATCAGTAAGTTAGTAGTAAGTTAGTAATGAAGTAGAAGTAATGTATC	T	INDEL	intergenic_region			n.2261838_2262048del	0/0	0/1	0/1	0/1	0/1	0/1	0/1	0/1	0/1	22,1	23,24	44,55	14,46	15,32	70,107	7,57	24,6	23,15
Pf3D7_12_v3	2263057			3952.05	A	G	SNP	intergenic_region			n.2263057A>G	0/0	0/1	0/1	0/1	0/1	0/1	0/1	0/1	0/0	23,0	13,11	52,18	23,17	11,8	111,34	9,22	27,2	32,2
Pf3D7_12_v3	2270938			6263.21	AAAAG	A	INDEL	intergenic_region			n.2270939_2270942delAAAG	0/0	0/1	0/1	0/1	0/1	0/1	0/1	0/1	0/1	15,1	16,15	38,37	23,22	5,17	81,59	11,18	22,3	19,8
Pf3D7_12_v3	2270943			6234.57	TAAGGACCTAAGAAGAAGAAAGTAAGACTAAGAAATGAA	T	INDEL	intergenic_region			n.2270944_2270981delAAGGACCTAAGAAGAAGAAAGTAAGACTAAGAAATGAA	0/0	0/1	0/1	0/1	0/1	0/1	0/1	0/1	0/1	15,1	17,15	36,37	24,22	7,17	78,59	11,18	22,3	19,8
Pf3D7_13_v3	54072	PF3D7_1300600	rifin,PIR protein (RIF)	7293.29	C	G	SNP	missense_variant	MISSENSE	Gaa/Caa	p.Glu345Gln/c.1033G>C	0/0	0/1	0/1	0/1	0/1	0/1	0/1	0/1	0/1	56,3	30,25	117,52	52,27	25,11	165,62	12,24	31,11	40,15
Pf3D7_13_v3	239257	PF3D7_1304600	conserved Plasmodium protein, unknown function	15890.9	G	A	SNP	missense_variant	MISSENSE	Gaa/Aaa	p.Glu633Lys/c.1897G>A	0/0	0/0	0/0	0/0	1/1	1/1	0/0	0/0	0/0	51,0	100,1	277,0	142,0	0,70	0,387	88,0	88,0	100,0
Pf3D7_13_v3	580044	PF3D7_1313600	conserved Plasmodium protein, unknown function	9536.92	C	T	SNP	missense_variant	MISSENSE	Gat/Aat	p.Asp1858Asn/c.5572G>A	0/0	1/1	0/0	1/1	0/0	0/0	0/0	0/0	0/0	70,0	1,122	363,0	0,144	75,0	475,0	91,0	107,0	100,0
Pf3D7_13_v3	615938	PF3D7_1314200	telomerase reverse transcriptase, putative (TERT)	1565.76	G	T	SNP	missense_variant	MISSENSE	tGg/tTg	p.Trp1536Leu/c.4607G>T	0/0	0/0	0/0	0/0	0/0	0/0	1/1	0/0	0/0	80,0	87,1	255,1	110,1	56,1	271,7	0,44	68,0	96,1
Pf3D7_13_v3	813101	PF3D7_1319600	conserved Plasmodium protein, unknown function	10597.9	C	A	SNP	missense_variant	MISSENSE	aCc/aAc	p.Thr972Asn/c.2915C>A	0/0	1/1	0/0	1/1	0/0	0/0	0/0	0/0	0/0	62,0	1,119	306,1	2,162	104,0	398,2	77,0	92,0	90,0
Pf3D7_13_v3	933706	PF3D7_1322200	conserved Plasmodium protein, unknown function	24403.9	C	T	SNP	missense_variant	MISSENSE	tCt/tTt	p.Ser798Phe/c.2393C>T	0/0	0/0	0/0	0/0	1/1	1/1	0/0	0/0	0/0	85,0	188,0	512,3	210,0	1,146	2,553	171,0	119,1	128,0
Pf3D7_13_v3	934598	PF3D7_1322200	conserved Plasmodium protein, unknown function	32814.2	G	T	SNP	missense_variant	MISSENSE	atG/atT	p.Met1095Ile/c.3285G>T	0/0	0/0	1/1	0/0	0/0	0/0	1/1	1/1	1/1	52,0	185,1	0,458	245,1	161,0	727,4	0,224	0,127	0,111
Pf3D7_13_v3	1481711	PF3D7_1336600	conserved Plasmodium protein, unknown function	12713.2	A	T	SNP	downstream_gene_variant		9	c.*9A>T	0/0	0/0	1/1	0/0	0/0	0/0	1/1	1/1	1/1	45,0	74,0	0,190	79,0	38,0	189,0	0,45	0,50	0,59
Pf3D7_13_v3	2217579	PF3D7_1355900	conserved protein, unknown function	17584.2	C	CATAAA	INDEL	downstream_gene_variant		17	c.*16_*17insATAAA	0/0	0/0	1/1	0/0	0/0	0/0	1/1	1/1	1/1	63,0	75,0	2,224	119,0	53,0	269,0	2,54	0,65	1,60
Pf3D7_13_v3	2512917	PF3D7_1362700	conserved Plasmodium protein, unknown function	12686.9	G	A	SNP	missense_variant	MISSENSE	Gtg/Atg	p.Val855Met/c.2563G>A	0/0	1/1	0/0	1/1	0/0	0/0	0/0	0/0	0/0	52,0	1,174	347,0	1,174	89,0	450,0	144,0	73,0	103,0
Pf3D7_13_v3	2864431	PF3D7_1372800	stevor,PIR protein	1414.27	T	C	SNP	synonymous_variant	SILENT	aaT/aaC	p.Asn155Asn/c.465T>C	0/0	0/1	0/1	0/1	0/1	0/1	0/1	0/0	0/1	13,0	5,2	21,10	3,6	2,6	31,6	1,7	2,0	8,2
Pf3D7_13_v3	2864435	PF3D7_1372800	stevor,PIR protein	1405.27	A	G	SNP	missense_variant	MISSENSE	Atg/Gtg	p.Met157Val/c.469A>G	0/0	0/1	0/1	0/1	0/1	0/1	0/1	0/0	0/1	13,0	5,2	23,10	3,6	2,6	31,6	1,7	2,0	9,2
Pf3D7_13_v3	2912902			2913.72	T	A	SNP	intergenic_region			n.2912902T>A	0/0	0/1	0/1	0/1	0/1	0/1	0/1	0/0	0/1	19,0	15,14	43,21	18,18	15,6	58,25	13,20	13,0	3,2
Pf3D7_14_v3	926	PF3D7_1400100	erythrocyte membrane protein 1 (PfEMP1), truncated, pseudogene	1803.79	A	G	SNP	upstream_gene_variant		467	c.-467A>G	0/0	0/0	0/0	0/0	0/1	0/1	0/0	0/0	0/0	23,0	35,0	30,1	14,0	8,13	43,38	9,0	20,0	26,2
Pf3D7_14_v3	27260	PF3D7_1400800	rifin,PIR protein (RIF)	1953.61	G	C	SNP	downstream_gene_variant		61	c.*61C>G	0/0	1/1	0/1	0/1	0/1	0/1	0/1	0/0	0/0	17,0	0,14	16,13	6,6	4,1	15,10	2,5	3,0	6,0
Pf3D7_14_v3	27266	PF3D7_1400800	rifin,PIR protein (RIF)	1911.61	T	A	SNP	downstream_gene_variant		55	c.*55A>T	0/0	1/1	0/1	0/1	0/1	0/1	0/1	0/0	0/0	17,0	0,14	16,13	6,5	4,1	15,10	2,5	3,0	6,0
Pf3D7_14_v3	27286	PF3D7_1400800	rifin,PIR protein (RIF)	1888.34	C	A	SNP	downstream_gene_variant		35	c.*35G>T	0/0	1/1	0/1	0/1	0/1	0/1	0/1	0/0	0/0	17,0	0,13	13,13	5,5	3,1	13,10	2,5	2,0	6,0
Pf3D7_14_v3	544522	PF3D7_1413700	conserved Plasmodium protein, unknown function	10025.8	G	A	SNP	intron_variant			c.544-35C>T	0/0	0/0	1/1	0/0	0/0	0/0	0/0	0/0	0/0	87,0	91,0	0,273	159,0	78,0	385,0	70,0	76,0	81,0
Pf3D7_14_v3	998541	PF3D7_1425600	zinc finger protein, putative	6212.9	TATCACCACTTTTTATATG	T	INDEL	conservative_inframe_deletion		catataaaaagtggtgat/	p.His650_Asp655del/c.1948_1965delCATATAAAAAGTGGTGAT	0/0	0/0	0/0	0/0	0/0	0/0	1/1	0/0	0/0	95,0	163,0	504,0	209,0	142,1	640,0	0,155	149,0	129,0
Pf3D7_14_v3	1067697	PF3D7_1427300	conserved Plasmodium protein, unknown function	18975.9	G	A	SNP	missense_variant	MISSENSE	Gat/Aat	p.Asp1186Asn/c.3556G>A	0/0	0/0	0/0	0/0	1/1	1/1	0/0	0/0	0/0	119,0	129,0	377,0	182,0	0,82	2,460	99,0	114,0	104,0
Pf3D7_14_v3	1212865	PF3D7_1430700	NADP-specific glutamate dehydrogenase (GDH2)	1782.75	A	AAAAAAAAAAAC	INDEL	downstream_gene_variant		90	c.*89_*90insAAAAAAAAAAC	0/0	0/1	0/0	0/1	0/0	0/0	0/0	0/0	0/0	55,0	17,52	233,0	19,57	58,0	376,0	78,0	86,0	81,0
Pf3D7_14_v3	1300321	PF3D7_1433100	conserved Plasmodium membrane protein, unknown function	6589.76	A	C	SNP	missense_variant	MISSENSE	Aaa/Caa	p.Lys94Gln/c.280A>C	0/0	0/0	0/0	1/1	0/0	0/0	0/0	0/0	0/0	82,0	140,0	360,0	2,183	80,0	536,0	99,0	97,0	133,0
Pf3D7_14_v3	2662022	PF3D7_1465800	dynein beta chain, putative	8809.25	G	T	SNP	start_lost	MISSENSE	atG/atT	p.Met1?/c.3G>T	0/0	0/0	1/1	0/0	0/0	0/0	1/1	1/1	1/1	36,4	48,4	4,155	62,10	39,5	145,20	0,23	0,45	2,49
Pf3D7_14_v3	2875828	PF3D7_1470100	conserved Plasmodium protein, unknown function	22579.9	A	T	SNP	synonymous_variant	SILENT	atA/atT	p.Ile1920Ile/c.5760A>T	0/0	0/0	0/0	0/0	1/1	1/1	0/0	0/0	0/0	72,0	145,1	402,0	211,0	0,78	5,562	142,0	107,0	116,0
Pf3D7_14_v3	3250331	PF3D7_1478900	unspecified product	24338.9	G	T	SNP	non_coding_transcript_exon_variant			n.3300G>T	0/0	0/0	0/0	0/0	1/1	1/1	0/0	0/0	0/0	110,0	156,1	456,2	221,2	0,119	3,606	155,2	113,0	111,0

## Sheet: Supplementary Table 4 CNVs
Supplementary Table 4: Copy number variants from clones selected with TCMDC-140674, TCMDC-141334, TCMDC-125075 and TCMDC-124602. To assess copy number variation, after aligning Illumina short reads to the Pf3D7 reference genome using BWA-MEM, read counts were computed for a predefined list of gene intervals and denoised against a panel of normals (30 Dd2 parents). The output of GATK DenoiseReadCo…
							TCMDC-125075										TCMDC-124602								TCMDC-141334										TCMDC-140674
Chromosome	Start Position	End Position	Dd2_ID	Gene ID	Gene Description	Miles-et-al--2016-Genome-Classification	TCOLF-Dd2pol-Parent	TCMDC-125075-Dd2pol-1F5	TCMDC-125075-Dd2pol-1G2	TCMDC-125075-Dd2pol-1G9	TCMDC-125075-Dd2pol-2A3	TCMDC-125075-Dd2pol-2D6	TCMDC-125075-Dd2pol-3E11	TCMDC-125075-Dd2pol-3F7	TCMDC-125075-Dd2pol-3G3		TCMDC-124602-Dd2pol-Parent	TCMDC-124602-Dd2pol-1-G4	TCMDC-124602-Dd2pol-1-H1	TCMDC-124602-Dd2pol-2-B7	TCMDC-124602-Dd2pol-2-G1	TCMDC-124602-Dd2pol-3-C3	TCMDC-124602-Dd2pol-3-D8		TCOLF-Dd2pol-Parent	TCMDC-141334-Dd2pol-1B2	TCMDC-141334-Dd2pol-1B3	TCMDC-141334-Dd2pol-1C2	TCMDC-141334-Dd2pol-2F5	TCMDC-141334-Dd2pol-2G6	TCMDC-141334-Dd2pol-3B7	TCMDC-141334-Dd2pol-3C2	TCMDC-141334-Dd2pol-3D4		TCOLF-Dd2pol-Parent	TCMDC-140674-Dd2pol-2A2	TCMDC-140674-Dd2pol-2D5	TCMDC-140674-Dd2pol-2D7	TCMDC-140674-Dd2pol-3D11	TCMDC-140674-Dd2pol-3D4	TCMDC-140674-Dd2pol-3E8
Pf3D7_01_v3	92863	94125	Dd2-9	PF3D7_0102000	Plasmodium exported protein (PHISTa), unknown function, pseudogene	Core	0.063878	-0.181004	-0.162193	-0.097355	-0.094535	-0.122592	-0.096425	-0.089363	-0.215745		-0.177436	-0.164746	-0.113665	-0.042484	-0.143871	-0.140965	-0.269513		0.063878	-0.152007	-0.056953	-0.054002	-0.233585	-0.098487	-0.063951	-0.099701	-0.099623		0.063878	-0.078602	-0.130737	-0.033578	-0.022566	-0.02495	-0.089699
Pf3D7_01_v3	94800	96149	Dd2-10	PF3D7_0102100	stevor, pseudogene	Core	0.006174	-0.071971	-0.024355	-0.040434	-0.053386	-0.073025	-0.088131	-0.063197	-0.010736		-0.053598	-0.056485	-0.054502	-0.010707	0.015473	0.034137	-0.088572		0.006174	0.000414	-0.02983	-0.030785	-0.064208	-0.002137	-0.072833	0.02316	0.029803		0.006174	-0.021502	-0.016033	-0.042038	-0.035745	0.00942	-0.024304
Pf3D7_01_v3	98569	102532	Dd2-11	PF3D7_0102200	ring-infected erythrocyte surface antigen	Core	0.096072	0.008049	0.001654	-0.026374	-0.034605	-0.070777	-0.052588	-0.016753	0.03213		-0.164898	-0.143878	-0.08349	-0.146782	-0.088976	-0.166195	-0.160273		0.096072	0.002305	-0.019889	-0.029191	-0.046603	-0.063753	0.109653	-0.037981	0.041382		0.096072	0.075644	0.077767	0.095051	0.136835	0.005049	0.157795
Pf3D7_01_v3	104454	105459	Dd2-12	PF3D7_0102300	Plasmodium exported protein, unknown function	Core	0.178628	-0.019973	0.018966	0.014318	0.053277	-0.029264	-0.010609	0.003907	0.033072		-0.205625	-0.087127	-0.056378	-0.069655	-0.082909	-0.108347	-0.13024		0.178628	-0.106828	-0.039445	0.032724	0.040633	-0.079958	0.138616	0.057865	0.07417		0.178628	0.007332	-0.089979	0.16348	0.102235	0.02864	0.047042
Pf3D7_01_v3	106947	108598	Dd2-13	PF3D7_0102400	lysophospholipase, putative, pseudogene	Core	0.079526	0.002349	-0.01722	-0.012483	-0.00147	-0.036187	-0.044766	0.011501	-0.011002		-0.080059	-0.076145	0.020223	-0.026481	0.069095	-0.029552	-0.081539		0.079526	0.002949	-0.00106	-0.051122	-0.003113	0.023892	0.045477	-0.031728	0.010849		0.079526	0.001678	0.069742	0.098903	0.125808	0.045969	0.129963
Pf3D7_01_v3	110500	116049	Dd2-14	PF3D7_0102500	erythrocyte binding antigen-181	Core	0.015125	-0.060521	-0.055521	-0.089599	-0.045241	-0.054119	-0.070844	-0.088333	-0.057656		-0.157094	-0.172083	-0.12933	-0.159149	-0.101138	-0.128997	-0.163155		0.015125	-0.010289	-0.026126	-0.029953	-0.007632	-0.036645	-0.061656	-0.045441	-0.043355		0.015125	0.016083	0.014886	-0.001836	0.003643	-0.037003	0.084452
Pf3D7_01_v3	118791	121499	Dd2-15	PF3D7_0102600	serine/threonine protein kinase, FIKK family	Core	0.053514	-0.068281	-0.020177	-0.038601	-0.040901	-0.049113	-0.115929	-0.020851	-0.056014		-0.094086	-0.057569	-0.035051	-0.061926	-0.014196	-0.026378	-0.075584		0.053514	-0.005283	-0.118414	0.000415	-0.027902	0.007045	0.018402	-0.034914	-0.012641		0.053514	0.01783	0.035365	0.071524	0.067375	-0.006751	0.147586
Pf3D7_01_v3	124267	125734	Dd2-16	PF3D7_0102700	merozoite-associated tryptophan-rich antigen	Core	-0.047223	-0.049857	-0.054899	0.066315	-0.059058	-0.046203	-0.179473	0.039677	-0.175715		-0.001705	-0.050872	0.005344	0.037416	-0.011169	0.002478	0.0342		-0.047223	-0.09508	-0.160118	-0.024086	-0.080311	0.011033	-0.06879	-0.027269	-0.014927		-0.047223	-0.025631	-0.083892	-0.068962	0.009793	-0.104195	0.023717
Pf3D7_01_v3	126068	128391	Dd2-17	PF3D7_0102800	seipin domain-containing protein, putative	Core	-0.067336	-0.069646	-0.072948	-0.052851	-0.077304	-0.009158	-0.088601	-0.039117	-0.05526		-0.184084	-0.182997	-0.117277	-0.070619	-0.04608	-0.15203	-0.186841		-0.067336	-0.077702	-0.033928	-0.120638	0.007803	-0.082411	-0.015572	-0.056364	0.005116		-0.067336	-0.055035	-0.035719	0.001274	-0.022878	0.03035	0.054088
Pf3D7_01_v3	128710	131090	Dd2-18	PF3D7_0102900	aspartate--tRNA ligase	Core	-0.007884	-0.104516	-0.081331	-0.000465	-0.078333	-0.074915	-0.141729	-0.095144	-0.1065		-0.014842	-0.045723	0.059414	0.069421	0.062517	0.053062	-0.063076		-0.007884	-0.068968	-0.08281	-0.100411	-0.054044	-0.05567	-0.121551	-0.039161	-0.002305		-0.007884	-0.164193	-0.056028	-0.041107	-0.07799	-0.082828	0.117831
Pf3D7_01_v3	131836	133874	Dd2-19	PF3D7_0103000	vacuolar protein sorting-associated protein VTA1, putative	Core	-0.038735	-0.097576	-0.140353	-0.178319	-0.169496	-0.179364	-0.182654	-0.114057	-0.151215		0.088609	-0.090552	-0.024431	0.073818	0.134727	0.050399	0.083988		-0.038735	-0.151221	-0.127566	-0.23506	-0.131617	-0.073912	-0.150042	-0.108416	-0.118288		-0.038735	-0.062205	-0.142621	-0.017558	-0.042896	-0.130805	0.079739
Pf3D7_01_v3	134103	139507	Dd2-20	PF3D7_0103100	vacuolar protein sorting-associated protein 51, putative	Core	0.064416	-0.041523	0.017349	-0.007982	0.002401	-0.021802	-0.024798	0.013434	-0.046046		-0.120827	-0.095282	-0.012245	-0.080835	-0.014241	-0.08306	-0.118288		0.064416	-0.030337	-0.031791	-0.008156	-0.042161	-0.042529	-0.051409	0.003993	-0.035774		0.064416	-0.043466	0.033847	0.026255	0.013049	-0.004226	0.067293
Pf3D7_01_v3	140412	142469	Dd2-21	PF3D7_0103200	nucleoside transporter 4	Core	0.025172	0.05727	0.016345	-0.008323	0.080758	-0.016798	-0.092937	-0.018219	0.062923		-0.086993	-0.0459	0.012186	-0.038885	0.010946	-0.019552	-0.066192		0.025172	0.024483	-0.043607	0.046176	-0.042326	-0.033803	-0.102082	-0.038341	0.037064		0.025172	0.061681	0.025275	0.12436	0.096594	0.025623	0.161626
Pf3D7_01_v3	143390	146646	Dd2-22	PF3D7_0103300	conserved protein, unknown function	Core	-0.07989	-0.076066	-0.099524	-0.094317	-0.085025	-0.06295	-0.129172	-0.049785	-0.099567		-0.107777	-0.144961	-0.124732	-0.075503	-0.023307	-0.081342	-0.187312		-0.07989	-0.027718	-0.049827	-0.113796	-0.063736	-0.089333	-0.113702	-0.034287	-0.065285		-0.07989	-0.082518	-0.091717	-0.069629	-0.068968	-0.052837	0.069644
Pf3D7_01_v3	147665	153027	Dd2-23	PF3D7_0103400	zinc-carboxypeptidase, putative	Core	-0.006282	-0.021628	-0.029877	0.009003	-0.004937	-0.00319	-0.06403	-0.038315	-0.037764		-0.018672	-0.034435	-0.001858	0.00293	0.039789	-0.005285	-0.044693		-0.006282	0.036111	-0.025055	-0.035916	-0.010992	0.029816	-0.047373	0.002455	0.000675		-0.006282	0.008124	0.017507	0.025115	0.010734	-0.039681	0.108856
Pf3D7_01_v3	153926	160676	Dd2-24	PF3D7_0103500	conserved Plasmodium protein, unknown function	Core	0.098091	0.000874	0.012991	0.006743	-0.034012	-0.040152	-0.081352	-0.001559	-0.030875		-0.09127	-0.072584	-0.045574	-0.088944	-0.011305	-0.069108	-0.052989		0.098091	0.005821	-0.027385	0.017942	-0.063753	-0.019856	0.058227	-0.039576	-0.02893		0.098091	0.101488	0.078422	0.106277	0.11373	0.030367	0.115716
Pf3D7_01_v3	160881	166371	Dd2-25	PF3D7_0103600	ATP-dependent RNA helicase, putative	Core	0.052653	-0.04249	-0.027716	-0.01314	-0.008105	-0.049127	-0.061687	-0.005087	-0.049887		-0.003255	-0.022416	-0.04243	-0.017739	0.023229	-0.040305	-0.116453		0.052653	-0.015255	-0.038455	-0.015649	-0.021901	0.015456	-0.000856	-0.04943	-0.003792		0.052653	0.129551	0.073066	0.104592	0.104122	0.058084	0.190929
Pf3D7_01_v3	166372	168883	Dd2-26	PF3D7_0103700	L-seryl-tRNA(Sec) kinase, putative	Core	0.055183	0.057003	0.042145	0.044152	0.039012	0.044766	-0.025762	0.052633	-0.000294		0.026847	0.033149	0.082826	-0.00427	0.055445	0.042422	-0.052242		0.055183	-0.010384	0.01386	-0.056219	0.043316	0.010823	0.038299	0.082758	0.044754		0.055183	0.127641	0.01248	0.148409	0.075059	-0.05374	0.121717
Pf3D7_01_v3	168884	171523	Dd2-27	PF3D7_0103800	actin-related protein	Core	0.036782	-0.073722	-0.069696	-0.079478	-0.099813	-0.124313	-0.114462	-0.051628	-0.067911		-0.013566	-0.076641	-0.041877	-0.044262	0.004224	-0.051534	-0.049334		0.036782	-0.100372	-0.08855	-0.063605	-0.055297	-0.09138	-0.007718	-0.058921	-0.056173		0.036782	0.10067	0.035773	0.089915	0.041992	-0.008292	0.073675
Pf3D7_01_v3	172614	174841	Dd2-28	PF3D7_0103900	parasite-infected erythrocyte surface protein	Core	-0.00186	-0.206624	-0.099186	-0.185297	-0.09549	-0.120804	-0.175524	-0.118573	-0.176215		-0.066391	-0.087434	-0.011895	0.035691	-0.03521	-0.043815	-0.093712		-0.00186	-0.15194	-0.134472	-0.182308	-0.108378	-0.097759	-0.03903	-0.127999	-0.121432		-0.00186	-0.056144	-0.086933	-0.054433	-0.060442	-0.089558	0.002968
Pf3D7_01_v3	175359	176626	Dd2-29	PF3D7_0104000	thrombospondin-related sporozoite protein	Core	-0.004579	-0.00125	-0.006775	0.052338	0.010255	0.024738	-0.066525	0.055753	0.004818		0.188764	0.147157	0.149666	0.152339	0.142046	0.181247	0.137422		-0.004579	0.036569	-0.017546	-0.054559	0.069454	0.049863	-0.013746	0.032371	-0.056318		-0.004579	0.009294	-0.048856	-0.0632	0.003026	0.05458	0.082769
Pf3D7_01_v3	177837	181040	Dd2-30	PF3D7_0104100	conserved Plasmodium membrane protein, unknown function	Core	0.105268	-0.013883	0.017409	0.030523	0.003185	0.004905	-0.06678	0.018129	0.06476		-0.044934	-0.010468	0.040144	-0.043395	-0.029045	-0.025835	-0.051391		0.105268	0.04364	-0.00858	-0.022027	0.020304	0.036769	-0.034411	0.04738	-0.044218		0.105268	0.143355	0.03604	0.084199	0.065798	0.021251	0.154972
Pf3D7_01_v3	182572	184472	Dd2-31	PF3D7_0104200	StAR-related lipid transfer protein	Core	0.017606	0.015843	0.003951	0.008917	0.0634	-0.047372	-0.064436	0.038193	0.036923		0.045863	0.067697	0.022226	0.062817	0.103655	0.061961	-0.013592		0.017606	-0.032741	-0.008248	-0.075514	-0.022022	0.063946	0.032323	-0.005546	0.040841		0.017606	0.02469	0.005461	0.074269	0.022011	0.016909	0.022136
Pf3D7_01_v3	190019	201480	Dd2-32	PF3D7_0104300	ubiquitin carboxyl-terminal hydrolase 1, putative	Core	-0.008449	-0.051246	-0.058949	-0.004189	-0.020072	-0.042028	-0.149045	-0.024556	-0.052656		-0.035528	-0.051108	-0.068171	-0.065587	-0.028512	-0.043704	-0.074491		-0.008449	-0.006755	-0.058315	-0.020195	-0.031101	-0.032488	-0.018269	-0.036004	-0.041922		-0.008449	-0.00064	0.007809	0.00322	0.011214	0.001289	0.017089
Pf3D7_01_v3	202286	204382	Dd2-33	PF3D7_0104400	4-hydroxy-3-methylbut-2-enyl diphosphate reductase	Core	0.111235	-0.044753	-0.016303	-0.002649	-0.004088	-0.04415	-0.131645	0.009943	-0.050539		-0.064356	-0.07577	-0.062304	-0.081002	-0.053385	-0.092386	0.02761		0.111235	-0.047257	-0.054881	0.035578	-0.055031	-0.007742	0.063584	-0.032306	-0.036946		0.111235	0.113598	0.089438	0.082424	0.059677	-0.007157	0.022765
Pf3D7_01_v3	204383	205705	Dd2-34	PF3D7_0104500	conserved protein, unknown function	Core	0.044158	0.116456	-0.034513	-0.002822	-0.033896	-0.024945	-0.063673	0.015238	-0.015615		0.036913	0.101817	0.09562	0.084506	0.062516	0.060307	0.046788		0.044158	-0.070517	-0.052424	-0.055241	-0.035	0.006974	0.066902	-0.056172	-0.05498		0.044158	0.043348	-0.004585	0.090771	0.032671	-0.045244	0.123777
Pf3D7_01_v3	205920	210439	Dd2-35	PF3D7_0104600	conserved Plasmodium protein, unknown function	Core	0.065695	-0.016872	-0.007601	-0.020699	0.025067	-0.021741	-0.045022	0.031875	-0.058129		0.001159	-0.048188	-0.061662	-0.062197	0.00383	-0.044681	0.005049		0.065695	-0.048824	-0.047457	-0.009368	-0.032044	-0.089648	-0.060672	-0.051689	-0.03473		0.065695	0.153895	0.068364	0.090664	0.114289	0.024803	0.122789
Pf3D7_01_v3	210620	213255	Dd2-36	PF3D7_0104700	major facilitator superfamily-related transporter, putative	Core	0.011736	-0.068511	-0.051566	-0.022589	-0.026332	-0.028949	-0.086007	-0.036153	-0.068994		-0.083779	-0.072708	-0.046289	-0.033691	-0.013106	-0.063871	-0.065421		0.011736	-0.021391	-0.010676	0.013034	-0.073295	-0.059574	-0.044264	-0.027398	-0.030156		0.011736	-0.006191	0.080308	0.010567	0.043041	-0.003518	0.092918
Pf3D7_01_v3	215526	217759	Dd2-37	PF3D7_0104800	novel putative transporter 1, putative	Core	-0.070013	-0.039697	-0.034561	-0.034345	-0.046576	-0.035018	-0.06727	-0.014132	-0.063779		-0.024528	-0.045115	-0.077489	-0.060311	-0.047675	-0.038778	-0.10195		-0.070013	-0.056864	-0.074325	0.038324	-0.060899	-0.075011	-0.01699	-0.035524	-0.062125		-0.070013	-0.031277	-0.037117	0.001098	0.028355	-0.006125	0.0444
Pf3D7_01_v3	220952	221883	Dd2-38	PF3D7_0105100	conserved Apicomplexan protein, unknown function	Core	-0.005914	0.113308	-0.03383	0.00499	-0.038669	-0.016145	-0.156074	-0.077263	-0.118695		0.153149	-0.009124	0.001027	-0.020438	0.137828	0.090145	0.058162		-0.005914	-0.008488	-0.115297	-0.099099	-0.054588	-0.036763	-0.117238	0.013108	-0.028966		-0.005914	-0.010642	0.018119	-0.133667	-0.016347	-0.063192	0.129248
Pf3D7_01_v3	222004	224210	Dd2-39	PF3D7_0105200	heptatricopeptide repeat and RAP domain-containing protein, putative	Core	0.12255	0.119241	0.056344	0.071761	0.07431	0.070486	0.013862	0.059654	0.082527		0.056042	0.082125	0.068304	0.02603	0.126596	0.061239	-0.00951		0.12255	0.060813	0.049343	0.020161	0.028578	0.041787	0.177681	0.075366	0.026777		0.12255	0.19017	0.102382	0.203137	0.109321	0.037441	0.171869
Pf3D7_01_v3	224860	226029	Dd2-40	PF3D7_0105300	cyclase-associated protein	Core	-0.08004	-0.001936	-0.002119	0.12442	0.053494	0.019502	-0.130515	0.061034	-0.043083		0.13356	0.019046	0.054706	0.030988	0.096519	-0.028592	0.085495		-0.08004	0.066797	0.06234	-0.02313	-0.044478	-0.008445	0.027233	0.09379	-0.030476		-0.08004	0.121727	0.003241	0.043781	0.086227	0.020627	-0.01716
Pf3D7_01_v3	226431	227535	Dd2-41	PF3D7_0105400	conserved Plasmodium protein, unknown function	Core	-0.058191	-0.04722	-0.055632	-0.102818	-0.043868	-0.091455	-0.129763	-0.048767	-0.125329		-0.085968	-0.140817	-0.090305	-0.082855	-0.070558	-0.002115	-0.040384		-0.058191	-0.133734	-0.115773	-0.001006	-0.148765	-0.162759	-0.091116	-0.056886	-0.087635		-0.058191	-0.009153	-0.01123	-0.061999	-0.029267	-0.08823	0.016798
Pf3D7_01_v3	228235	229769	Dd2-42	PF3D7_0105500	conserved protein, unknown function	Core	0.144445	-0.052995	-0.029907	0.005414	-0.046521	-0.009863	-0.136811	0.032055	-0.032077		0.066342	0.044085	0.021835	0.028568	0.05591	0.060522	0.088709		0.144445	0.041491	-0.017997	0.044091	0.013331	-0.009521	-0.027414	0.042491	-0.027112		0.144445	0.148829	0.039644	0.101916	-0.000474	-0.026403	0.16629
Pf3D7_01_v3	230039	234652	Dd2-43	PF3D7_0105600	conserved Plasmodium protein, unknown function	Core	0.035122	-0.011595	-0.02795	-0.030385	-0.030715	-0.062058	-0.136249	-0.061267	-0.058908		0.053395	-0.044026	-0.024629	0.025367	0.046689	0.030545	0.025845		0.035122	-0.039159	-0.079506	-0.03232	-0.045035	-0.080543	0.045106	-0.014739	-0.062071		0.035122	0.047638	0.073152	0.03983	0.044162	-0.067753	0.042808
Pf3D7_01_v3	238416	248107	Dd2-44	PF3D7_0105700	asparagine-rich antigen Pfa35-2	Core	-0.047791	-0.005401	-0.034509	-0.027985	0.026095	-0.00627	-0.094201	0.011944	-0.059343		0.038867	-0.008721	0.008764	0.043664	0.048638	0.017487	-0.011245		-0.047791	-0.008704	-0.037679	-0.034551	-0.009836	-0.03434	-0.015251	-0.00894	-0.030468		-0.047791	0.042778	0.025071	0.027926	0.021502	-0.018468	0.020226
Pf3D7_01_v3	248981	252260	Dd2-45	PF3D7_0105800	cyclin-dependent kinases regulatory subunit, putative	Core	-0.017318	-0.109992	-0.008605	-0.067302	-0.061941	-0.04727	-0.124616	-0.047272	-0.100393		-0.01608	-0.037251	-0.071626	-0.009889	-0.025743	0.032431	-0.045563		-0.017318	-0.080082	-0.061596	-0.040836	-0.035391	-0.049915	-0.072407	-0.017196	-0.059008		-0.017318	-0.014588	0.016502	-0.03213	-0.032401	-0.060685	0.024696
Pf3D7_01_v3	253334	255180	Dd2-46	PF3D7_0105900	3'-5' exonuclease, putative	Core	0.136254	0.043936	0.001404	-0.048789	-0.024026	-0.02596	-0.101096	0.050364	-0.132794		-0.024651	-0.130194	-0.041101	0.006778	0.021526	-0.010839	-0.10101		0.136254	-0.066382	-0.038179	0.003432	-0.070905	-0.068967	-0.089383	-0.041779	-0.097328		0.136254	0.107217	0.079797	-0.012582	0.00814	0.039337	0.133796
Pf3D7_01_v3	255525	258793	Dd2-47	PF3D7_0106000	conserved protein, unknown function	Core	0.002422	-0.057279	0.022354	-0.019342	0.050434	-0.012923	-0.086679	0.074645	-0.023804		0.077292	0.028395	0.089307	0.057733	0.081574	0.030682	-0.044444		0.002422	0.011751	-0.00576	-0.021191	0.042467	0.018665	-0.040722	-0.015403	0.010033		0.002422	0.154953	0.113201	0.072202	0.122292	0.021599	0.157809
Pf3D7_01_v3	260408	262059	Dd2-48	PF3D7_0106100	V-type proton ATPase subunit C, putative	Core	0.073716	0.016606	-0.026033	0.029262	0.037098	-0.037021	-0.017471	0.07605	0.124462		0.001596	0.053543	-0.011153	0.017194	0.021148	0.030358	0.040822		0.073716	-0.016224	-0.025888	-0.010204	0.05017	-0.002654	0.098873	-0.038059	0.020081		0.073716	0.015179	-0.001802	-0.054604	0.079539	0.061229	0.08432
Pf3D7_01_v3	263090	264473	Dd2-49	PF3D7_0106200	EF hand domain-containing protein, putative	Core	-0.069507	-0.078408	-0.095051	-0.211618	-0.092635	-0.02739	-0.124704	-0.043749	-0.220008		-0.050679	-0.160898	0.007711	-0.036495	-0.107257	-0.005562	-0.151961		-0.069507	-0.118513	-0.141315	-0.167058	-0.138033	-0.08126	-0.100625	-0.080611	-0.121415		-0.069507	-0.126213	-0.128019	-0.095485	-0.143905	-0.179116	-0.166558
Pf3D7_01_v3	264958	269423	Dd2-50	PF3D7_0106300	calcium-transporting ATPase	Core	0.001762	-0.046883	-0.071111	-0.08417	-0.059537	-0.08653	-0.116117	-0.031947	-0.100214		-0.103633	-0.109029	-0.092332	-0.102656	-0.026699	-0.078284	-0.089892		0.001762	-0.09137	-0.085253	-0.059108	-0.05848	-0.053974	-0.006888	-0.07164	-0.067372		0.001762	0.016158	0.010709	0.026245	-0.027291	-0.067878	0.010769
Pf3D7_01_v3	272204	273654	Dd2-51	PF3D7_0106400	pre-rRNA-processing protein TSR2, putative	Core	0.011191	0.026108	-0.054424	-0.151642	0.018395	-0.090728	-0.097615	0.050155	-0.052846		0.050993	0.06334	0.072967	0.086088	0.053348	0.030713	0.078826		0.011191	-0.13759	-0.202639	-0.151565	-0.009491	-0.034887	-0.093259	-0.09433	-0.160091		0.011191	0.025028	-0.067785	0.114589	0.031891	0.021856	-0.037069
Pf3D7_01_v3	274065	278800	Dd2-52	PF3D7_0106500	conserved Plasmodium protein, unknown function	Core	0.068993	-0.00517	0.011274	0.02953	0.054528	-0.023181	-0.022797	0.050776	0.00796		0.035914	0.053916	0.060345	0.064052	0.058784	0.069206	0.022262		0.068993	0.018816	-0.053572	0.025295	-0.002287	-0.006062	0.038127	-0.005534	0.018535		0.068993	0.049878	0.112994	0.119264	0.046765	0.079839	0.079591
Pf3D7_01_v3	278865	280264	Dd2-53	PF3D7_0106600	conserved Plasmodium protein, unknown function	Core	0.110066	0.077769	-0.022592	-0.062699	0.019067	-0.031444	-0.012	0.011781	-0.028486		-0.077616	-0.182075	-0.176374	-0.076058	-0.046004	-0.086555	-0.137854		0.110066	-0.050376	-0.06504	-0.054615	-0.066004	-0.051975	0.083003	-0.135053	-0.130266		0.110066	-0.084866	0.092503	-0.040525	0.055679	0.045649	-0.02731
Pf3D7_01_v3	280905	285709	Dd2-54	PF3D7_0106700	small ribosomal subunit assembling AARP2 protein	Core	0.057115	-0.015763	0.035375	0.053015	0.029023	0.002328	-0.038874	0.059113	0.023771		-0.015864	0.008284	-0.023015	-0.018858	0.027318	0.013315	0.0003		0.057115	0.024289	-0.035734	0.044099	-0.003629	0.033628	0.040697	0.004662	0.024666		0.057115	0.103157	0.082764	0.093322	0.101627	0.030186	0.100076
Pf3D7_01_v3	286701	289168	Dd2-55	PF3D7_0106800	ras-related protein Rab-5C	Core	-0.112592	-0.062526	-0.107704	-0.03034	-0.16552	-0.125751	-0.161872	-0.076436	-0.226683		0.019729	-0.135547	-0.08431	-0.046706	-0.035231	-0.035012	0.023505		-0.112592	-0.12974	-0.068931	-0.117254	-0.044676	-0.117496	-0.079806	-0.088797	-0.092375		-0.112592	-0.126216	-0.041722	-0.089976	-0.096449	-0.165153	-0.095878
Pf3D7_01_v3	290136	292840	Dd2-56	PF3D7_0106900	2-C-methyl-D-erythritol 4-phosphate cytidylyltransferase, putative	Core	0.118541	0.024788	-0.076626	-0.064214	-0.028944	-0.127042	-0.043094	0.007878	-0.044087		-0.103383	-0.158964	-0.145768	-0.132205	-0.08059	-0.148149	-0.182899		0.118541	-0.048653	-0.11901	-0.105414	-0.007916	-0.041326	0.061441	-0.091264	-0.051641		0.118541	0.020351	0.015751	0.023222	-0.016761	-0.062844	-0.024857
Pf3D7_01_v3	293392	295134	Dd2-57	PF3D7_0107000	centrin-1	Core	0.071705	-0.031494	-0.038854	-0.02606	0.060629	-0.012953	0.062491	0.007811	-0.087929		0.05549	0.094901	0.060387	0.063082	0.09336	0.094963	0.03814		0.071705	-0.062021	-0.060563	0.030046	-0.095972	-0.013489	-0.024287	0.034575	0.009083		0.071705	0.015236	0.133517	0.032398	-0.03394	-0.081593	0.048882
Pf3D7_01_v3	295135	297146	Dd2-58	PF3D7_0107100	conserved protein, unknown function	Core	0.057964	0.048565	0.004047	0.007762	-0.024435	0.004012	-0.076883	-0.029449	-0.061292		-0.013631	-0.082765	-0.041031	-0.126104	-0.133351	-0.012567	-0.06756		0.057964	-0.063631	-0.021413	-0.070512	-0.059285	-0.029213	0.131837	-0.099582	-0.062465		0.057964	-0.029984	0.016136	0.048123	0.05162	-0.046348	-0.016767
Pf3D7_01_v3	297147	299479	Dd2-59	PF3D7_0107200	CCR4 domain-containing protein 3, putative	Core	-0.076298	0.011257	-0.069021	-0.062141	0.004977	-0.076096	-0.092781	0.020432	-0.066797		0.050525	-0.069215	-0.024141	-0.029294	-0.067563	-0.064087	0.06891		-0.076298	-0.011043	-0.062125	0.00664	-0.078265	-0.045869	0.01276	-0.03131	-0.030017		-0.076298	-0.004085	-0.017403	-0.022059	0.019885	0.043432	0.015289
Pf3D7_01_v3	299480	301118	Dd2-60	PF3D7_0107300	conserved Plasmodium protein, unknown function	Core	0.109387	0.024301	0.06765	0.049036	-0.006623	-0.013838	-0.007123	0.09461	-0.010108		0.007808	-0.086901	-0.009168	-0.088973	0.024012	-0.059825	0.041127		0.109387	0.100111	0.04522	0.109729	0.0249	-0.021059	0.145325	0.115395	0.035299		0.109387	0.092175	0.133716	0.083257	0.166374	0.081069	0.047783
Pf3D7_01_v3	302687	303648	Dd2-61	PF3D7_0107400	ATP synthase-associated protein, putative	Core	0.125736	0.005601	0.014185	0.044813	-0.01069	0.007918	-0.139893	-0.01937	-0.021896		-0.000812	0.010455	-0.02928	-0.051924	0.053585	0.001015	-0.023564		0.125736	0.013642	0.003984	0.013422	0.08223	-0.009986	-0.024324	0.022916	0.019353		0.125736	0.084485	0.037244	-0.08202	0.073083	0.024356	0.028433
Pf3D7_01_v3	304112	309507	Dd2-62	PF3D7_0107500	Niemann-Pick type C1-related protein	Core	0.094016	-0.003527	0.021541	0.030535	0.028962	0.0016	-0.026056	0.007003	-0.025175		0.048066	0.04313	0.037771	0.048808	0.07187	0.041419	0.005831		0.094016	0.005901	0.019203	0.033176	0.024973	0.010667	0.032014	0.045202	0.013912		0.094016	0.039506	0.076488	0.026755	-0.023793	-0.019334	0.009806
Pf3D7_01_v3	314368	319655	Dd2-63	PF3D7_0107600	eukaryotic translation initiation factor 2-alpha kinase 2, putative	Core	0.090479	-0.038457	-0.014704	-0.013478	-0.002224	-0.045297	-0.043915	-0.003848	-0.047707		0.005802	0.004586	-0.036145	-0.031879	0.041723	-0.003048	-0.04456		0.090479	-0.038097	-0.023433	-0.022694	0.016094	-0.027977	-0.029549	0.010856	-0.006877		0.090479	0.040661	0.032678	-0.023829	-0.029923	-0.02953	-0.025423
Pf3D7_01_v3	319918	321758	Dd2-64	PF3D7_0107700	dolichyl-diphosphooligosaccharide--protein glycosyltransferase subunit OST3/OST6, putative	Core	-0.019519	-0.025311	0.076761	0.010168	-0.049522	0.028222	-0.040023	-0.006085	0.038343		-0.185747	-0.081649	-0.085179	-0.080085	-0.081357	-0.148596	-0.036395		-0.019519	-0.048916	0.033484	0.039352	0.014684	0.025977	0.006848	0.016719	-0.033004		-0.019519	0.039204	0.064649	0.062284	-0.044956	-0.019043	0.149728
Pf3D7_01_v3	322121	326234	Dd2-65	PF3D7_0107800	double-strand break repair protein MRE11	Core	-0.039682	-0.039147	-0.010239	-0.072959	-0.026081	-0.074804	-0.097684	-0.015528	-0.063695		-0.058771	-0.078843	-0.07781	-0.120461	-0.103209	-0.083873	-0.177298		-0.039682	-0.047278	-0.067652	-0.033308	-0.040569	-0.076958	0.029178	-0.069462	-0.034064		-0.039682	-0.03511	-0.028823	0.011624	-0.025351	-0.059176	-0.034046
Pf3D7_01_v3	326235	327474	Dd2-66	PF3D7_0107900	conserved Plasmodium protein, unknown function	Core	-0.105182	-0.016391	-0.061536	-0.037084	-0.151276	-0.087811	-0.074299	-0.000216	-0.13855		0.013708	0.034527	-0.029899	0.078175	0.103652	-0.032082	-0.02271		-0.105182	0.005056	-0.071891	-0.097286	0.084627	-0.109718	-0.06111	0.007556	0.005388		-0.105182	-0.107907	-0.223997	-0.154196	-0.169771	-0.083416	-0.187042
Pf3D7_01_v3	328181	329808	Dd2-67	PF3D7_0108000	proteasome subunit beta type-3, putative	Core	0.00765	-0.060259	-0.005692	-0.031413	-0.088572	-0.084282	-0.136975	-0.024021	-0.131317		-0.008348	-0.012758	-0.055002	0.010855	0.050327	0.04717	0.08684		0.00765	-0.056981	-0.056572	-0.055733	-0.01681	-0.054757	-0.107525	-0.064036	-0.019292		0.00765	-0.031439	-0.098993	-0.017869	-0.136056	-0.077506	-0.121818
Pf3D7_01_v3	330488	332958	Dd2-68	PF3D7_0108100	conserved protein, unknown function	Core	0.114015	0.020445	-0.030034	-0.015927	0.02203	-0.017275	-0.067285	0.021396	-0.071092		0.074598	0.023474	0.037439	0.076243	0.103298	0.023901	0.054282		0.114015	0.013215	-0.032275	0.049321	-0.017972	-0.04847	0.058101	0.028534	0.020392		0.114015	-0.000576	0.063784	0.112702	-0.005912	0.016766	0.121786
Pf3D7_01_v3	336918	344083	Dd2-69	PF3D7_0108300	conserved Plasmodium protein, unknown function	Core	0.006621	-0.025912	-0.016256	0.013474	-0.00349	-0.073664	-0.058564	-0.018054	-0.03571		-0.072845	-0.100425	-0.047816	-0.098063	-0.033401	-0.059261	-0.111926		0.006621	-0.008589	-0.045542	-0.003236	-0.005124	-0.025608	0.00662	-0.023719	-0.035027		0.006621	0.057201	-0.009437	0.011353	0.009565	-0.033565	0.037093
Pf3D7_01_v3	344150	346790	Dd2-70	PF3D7_0108400	mitochondrial carrier protein, putative	Core	0.080537	-0.04761	-0.030383	0.044985	-0.014353	-0.072643	-0.089021	-0.008805	-0.005571		-0.126586	-0.153492	-0.047635	-0.07529	-0.107371	-0.151316	-0.163562		0.080537	-0.052194	-0.071293	-0.027628	-0.049467	-0.074948	0.063301	-0.094953	-0.032309		0.080537	0.042399	0.014917	0.063877	0.089111	-0.035709	0.048304
Pf3D7_01_v3	348920	349852	Dd2-71	PF3D7_0108500	conserved Plasmodium protein, unknown function	Core	-0.039354	-0.050545	0.079286	0.133011	0.036943	0.063972	0.058206	0.086251	0.122395		0.153796	0.10339	0.111563	-0.04053	0.103564	0.090847	-0.059997		-0.039354	0.024667	-0.006552	0.031652	0.03188	0.128979	0.048953	0.049246	0.111052		-0.039354	0.072104	-0.004621	0.125967	0.07634	0.108636	-0.083302
Pf3D7_01_v3	349853	351876	Dd2-72	PF3D7_0108600	conserved protein, unknown function	Core	0.126595	-0.031211	0.000317	-0.008125	-0.023168	-0.002421	-0.083543	0.014243	-0.058478		0.004596	-0.006875	-0.005999	-0.040187	-0.041364	-0.046804	0.030744		0.126595	-0.01089	0.028874	0.077537	-0.030594	0.014496	0.094822	-0.035346	-0.038719		0.126595	0.106069	0.012157	0.046817	0.023077	-0.055938	0.055261
Pf3D7_01_v3	352064	356461	Dd2-73	PF3D7_0108700	secreted ookinete protein, putative	Core	-1.4e-05	-0.018619	-0.056016	-0.030601	-0.002972	-0.063028	-0.071536	-0.021098	-0.016963		-0.045849	-0.075506	-0.009499	-0.074466	-0.039964	-0.030519	-0.03459		-1.4e-05	-0.103242	-0.073708	-0.01428	-0.063056	-0.057095	-0.03067	-0.031107	-0.064285		-1.4e-05	-0.038252	-0.056648	-0.011006	-0.009518	-0.014006	-0.053008
Pf3D7_01_v3	357584	360589	Dd2-74	PF3D7_0108800	mitochondrial carrier protein, putative	Core	0.004429	-0.040378	-0.068481	-0.059513	-0.010677	-0.058948	-0.146776	-0.004695	-0.189793		-0.19121	-0.150159	-0.128683	-0.117883	-0.189501	-0.131686	-0.213987		0.004429	-0.087813	-0.106421	-0.107572	-0.038773	-0.031428	0.066407	-0.047224	-0.123311		0.004429	-0.07441	0.001969	-0.097009	-0.043574	-0.03011	-0.070096
Pf3D7_01_v3	363068	364242	Dd2-75	PF3D7_0109000	photosensitized INA-labeled protein PHIL1	Core	0.095728	0.005851	-0.058304	-0.058568	-0.064831	-0.03438	-0.119181	-0.0626	-0.094043		-0.327453	-0.24185	-0.217717	-0.325836	-0.285518	-0.258339	-0.292761		0.095728	-0.056896	-0.078548	-0.047878	-0.098818	-0.093782	0.023367	-0.028645	-0.048931		0.095728	0.062815	0.045346	0.030652	0.067988	-0.047088	-0.043196
Pf3D7_01_v3	365360	369045	Dd2-76	PF3D7_0109100	LCCL domain-containing protein	Core	0.072613	-0.058179	-0.035755	-0.092968	-0.034144	-0.065028	-0.057401	-0.01734	-0.060767		-0.039164	-0.053405	-0.063714	-0.059182	-0.057309	-0.040163	-0.055384		0.072613	-0.025924	-0.050222	-0.020156	-0.084959	-0.07836	-0.056509	-0.04803	-0.039857		0.072613	0.085323	0.054026	0.046059	0.068625	-0.030302	0.130225
Pf3D7_01_v3	369230	370428	Dd2-77	PF3D7_0109200	cleavage and polyadenylation specificity factor subunit 5, putative	Core	0.024036	-0.084609	-0.13106	-0.011332	-0.120404	-0.12369	-0.117477	-0.101944	-0.026206		0.129515	0.031055	0.000392	-0.010442	-0.010427	-0.000374	0.081632		0.024036	-0.026696	-0.127584	0.020234	-0.078228	-0.10281	-0.080285	-0.088159	-0.130556		0.024036	0.009642	-0.006205	0.025312	0.035146	-0.046599	0.008709
Pf3D7_01_v3	371565	373262	Dd2-78	PF3D7_0109300	fatty acid elongation protein, GNS1/SUR4 family, putative	Core	0.071987	-0.097806	-0.029917	-0.058762	0.028146	-0.110802	0.006861	0.028325	-0.08999		-0.237421	-0.218734	-0.098784	-0.21478	-0.208446	-0.158872	-0.190532		0.071987	-0.01656	0.006485	0.073302	-0.032834	-0.058783	-0.037636	-0.026377	-0.04667		0.071987	0.112869	0.133221	0.103444	0.110911	0.027516	0.116542
Pf3D7_01_v3	374189	375337	Dd2-79	PF3D7_0109400	tubulin-specific chaperone a, putative	Core	0.023619	-0.040521	-0.05979	-0.079163	0.002956	-0.026789	-0.113317	-0.004229	-0.099667		-0.006867	-0.047082	-0.051888	-0.065768	-0.061164	-0.111495	-0.066179		0.023619	-0.128565	-0.078973	-0.07113	-0.025759	-0.191972	-0.020706	-0.060352	-0.109275		0.023619	-0.015669	-0.020044	0.112025	0.022915	0.019161	-0.043851
Pf3D7_01_v3	376044	377254	Dd2-80	PF3D7_0109500	N-acetyltransferase, GNAT family, putative	Core	-0.062435	-0.183935	-0.162262	0.047196	-0.011444	-0.088591	-0.192544	-0.033729	0.006622		0.167754	0.096257	-0.002893	0.086722	0.015745	0.105268	0.221193		-0.062435	-0.075505	-0.085994	0.025548	-0.008303	-0.073532	-0.016552	-0.045406	-0.048848		-0.062435	-0.051318	-0.108027	0.017224	-0.070677	-0.047811	0.017597
Pf3D7_01_v3	380447	382674	Dd2-81	PF3D7_0109800	phenylalanine--tRNA ligase alpha subunit	Core	-0.020891	-0.028592	0.011133	0.022518	-0.026958	-0.066043	-0.073168	-0.037193	-0.042043		-0.043493	-0.066808	-0.031068	-0.084784	-0.025999	-0.05466	-0.095136		-0.020891	0.000108	-0.008723	0.056784	-0.030181	-0.043359	-0.080694	-0.020724	-0.024666		-0.020891	-0.097999	0.049111	0.005153	0.017169	0.002417	-0.01348
Pf3D7_01_v3	383034	388156	Dd2-82	PF3D7_0109850	phosphatidate cytidylyltransferase, putative	Core	0.01358	-0.020699	-0.009363	-0.005155	-0.038661	-0.023885	-0.050568	0.021905	-0.037593		-0.03267	-0.022642	-0.020757	-0.047906	0.027393	-0.058521	-0.055143		0.01358	0.00105	-0.021077	-0.002741	-0.044688	-0.067329	-0.070188	-0.014972	-0.032889		0.01358	0.137637	0.064486	0.026176	0.001228	-0.010436	0.127217
Pf3D7_01_v3	388157	389168	Dd2-83	PF3D7_0110000	conserved Plasmodium protein, unknown function	Core	-0.060668	0.018142	0.015509	-0.053534	-0.043394	-0.081194	-0.110162	-0.034648	-0.185445		-0.124904	-0.166152	-0.114639	-0.16862	-0.110466	-0.099936	-0.187434		-0.060668	0.018692	-0.114767	-0.053848	-0.134715	-0.062257	-0.225678	-0.115672	-0.006979		-0.060668	0.069349	0.030016	0.070612	0.074412	-0.000886	0.178365
Pf3D7_01_v3	389169	392315	Dd2-84	PF3D7_0110100	selenocysteine-specific elongation factor, putative	Core	0.07291	0.008699	0.064065	0.059397	0.043653	0.005265	0.008532	0.071081	-0.016624		0.053095	0.047226	0.040605	0.019064	0.032288	0.039799	-0.063319		0.07291	0.067748	0.03616	0.12623	0.01069	0.026379	0.090684	0.056069	0.108815		0.07291	0.01333	0.060629	0.087459	0.0275	0.090552	0.053089
Pf3D7_01_v3	392354	393125	Dd2-85	PF3D7_0110200	FAD-linked sulfhydryl oxidase ERV1, putative	Core	-0.041282	-0.170061	-0.16475	-0.317025	-0.186472	-0.290091	-0.115019	-0.113545	-0.35819		0.004993	-0.152295	-0.108567	0.014795	-0.001597	-0.085986	-0.15139		-0.041282	-0.269735	-0.155354	-0.145128	-0.263549	-0.386433	-0.331338	-0.29044	-0.334951		-0.041282	-0.205011	0.029936	-0.057076	-0.091545	-0.13882	-0.137811
Pf3D7_01_v3	393683	395085	Dd2-86	PF3D7_0110400	DNA-directed RNA polymerase II subunit RPB9, putative	Core	-0.092061	-0.225129	-0.071879	-0.124583	-0.099868	-0.111874	-0.0711	-0.091627	-0.167167		-0.064034	-0.115365	-0.064723	-0.111427	-0.074643	-0.043008	-0.124102		-0.092061	-0.099447	-0.120881	-0.032611	-0.074581	-0.072153	-0.088912	-0.112217	-0.128239		-0.092061	-0.085103	-0.035033	-0.152594	-0.081897	-0.080391	0.031574
Pf3D7_01_v3	396341	403856	Dd2-87	PF3D7_0110500	bromodomain protein, putative	Core	0.051723	-0.050018	-0.030957	-0.004369	-0.05591	-0.053626	-0.070258	2.5e-05	-0.052509		-0.076534	-0.116091	-0.050811	-0.081283	-0.080798	-0.064983	-0.147004		0.051723	-0.024073	-0.017278	-0.030639	-0.037128	-0.042884	0.046159	-0.061364	-0.054469		0.051723	0.058453	0.044375	0.061511	0.071415	-0.011193	0.083866
Pf3D7_01_v3	405489	412419	Dd2-88	PF3D7_0110600	phosphatidylinositol-4-phosphate 5-kinase	Core	-0.005739	0.012226	0.019358	-0.005912	0.031921	-0.025932	-0.015131	0.028895	0.01346		-0.029031	-0.013172	-0.015487	-0.031905	0.008467	-0.058817	-0.106308		-0.005739	0.034508	-0.047445	0.016497	-0.030197	0.025401	0.025088	0.006331	-0.004157		-0.005739	0.025755	0.061879	0.046624	0.022749	0.046115	0.050124
Pf3D7_01_v3	413510	415350	Dd2-89	PF3D7_0110700	chromatin assembly factor 1 protein WD40 domain, putative	Core	0.070041	0.033275	0.043798	0.038742	0.046652	-0.042549	-0.026527	0.058624	-0.011123		0.067312	-0.017494	-0.057294	-0.027892	0.000911	0.01203	-0.010379		0.070041	0.005996	-0.01822	0.04491	-0.014878	0.028178	-0.007359	0.031905	-0.004682		0.070041	0.019399	0.004403	0.046891	-0.022623	0.032477	0.011198
Pf3D7_01_v3	417671	419857	Dd2-90	PF3D7_0110800	transcription initiation factor TFIIB, putative	Core	0.063845	-0.091363	-0.061716	-0.012284	0.024503	-0.076907	-0.043668	0.018595	-0.047052		0.057693	0.019413	0.020158	0.025237	0.031525	0.007747	0.006696		0.063845	-0.052906	-0.050092	0.011225	-0.048714	-0.020089	-0.016901	0.014221	-0.045669		0.063845	-0.046562	-0.032664	0.012755	-0.068321	-0.012569	-0.021492
Pf3D7_01_v3	420043	421103	Dd2-91	PF3D7_0110900	adenylate kinase-like protein 1	Core	0.155367	0.084376	-0.01144	0.015444	0.089883	0.027317	0.099734	0.081542	-0.008331		-0.110363	0.003818	-0.037648	-0.11568	-0.069759	-0.041545	-0.090468		0.155367	-0.05844	-0.052225	0.015954	-0.019119	-0.069708	0.11154	0.018004	-0.161735		0.155367	0.259023	0.09754	0.1435	0.123628	0.108097	0.156643
Pf3D7_01_v3	421526	427825	Dd2-92	PF3D7_0111000	kinesin-8, putative	Core	-0.005394	0.003444	-0.027085	-0.047254	-0.007395	-0.025042	-0.042466	-0.000337	0.027294		0.0311	-0.023424	-0.032954	-0.047078	0.004373	-0.031951	-0.056746		-0.005394	-0.0313	-0.026313	-0.024651	-0.024366	-0.040945	-0.022866	-0.041318	-0.042937		-0.005394	0.005035	0.01265	0.010943	-0.029816	-0.014116	0.015739
Pf3D7_01_v3	431289	435292	Dd2-93	PF3D7_0111300	P-loop containing nucleoside triphosphate hydrolase, putative	Core	0.122866	-0.112718	-0.05654	-0.0615	-0.050074	-0.125151	-0.073256	-0.044245	-0.078412		-0.066304	-0.076285	-0.073519	-0.121354	-0.085219	-0.112949	-0.161345		0.122866	-0.112157	-0.0594	-0.024528	-0.113108	-0.111621	0.000189	-0.064268	-0.039943		0.122866	0.036905	-0.003183	0.043728	-0.032478	-0.02886	0.038841
Pf3D7_01_v3	436158	438814	Dd2-94	PF3D7_0111400	conserved Plasmodium protein, unknown function	Core	0.000498	-0.149637	-0.061172	-0.100707	-0.076332	-0.104054	-0.083006	-0.036423	-0.14273		-0.028603	-0.123566	-0.142171	-0.15254	-0.083644	-0.11927	-0.099216		0.000498	-0.034808	-0.10184	0.023889	-0.051711	-0.057691	-0.07768	-0.054432	-0.092558		0.000498	0.043327	-0.037503	-0.04717	-0.042404	-0.112699	-0.041033
Pf3D7_01_v3	439402	441668	Dd2-95	PF3D7_0111500	UMP-CMP kinase, putative	Core	-0.025272	-0.083832	-0.11158	-0.153136	-0.177864	-0.063415	-0.188532	-0.094171	-0.129918		0.022065	-0.100053	-0.007968	-0.023044	-0.020417	-0.03387	-0.077493		-0.025272	-0.116661	-0.037781	-0.087149	-0.019237	-0.11462	-0.246154	-0.098464	-0.083158		-0.025272	-0.112497	-0.052838	-0.182106	-0.086874	-0.193389	-0.030816
Pf3D7_01_v3	445776	449099	Dd2-96	PF3D7_0111800	eukaryotic translation initiation factor 4E, putative	Core	-0.00503	-0.048936	-0.10207	-0.05751	-0.026234	-0.111065	-0.051953	-0.025996	-0.100231		0.03306	-0.034877	-0.080965	-0.092254	0.001223	-0.015325	-0.000359		-0.00503	-0.102318	-0.090579	-0.122239	-0.137797	-0.120494	-0.031075	-0.111498	-0.141659		-0.00503	-0.002515	-0.031954	-0.016433	-0.054126	-0.105642	-0.077469
Pf3D7_01_v3	450739	453368	Dd2-97	PF3D7_0112000	TatD-like deoxyribonuclease	Core	0.040129	-0.020221	-0.097713	-0.037982	-0.033805	-0.052761	-0.121995	0.042187	-0.090796		0.100067	0.126627	0.174979	0.128236	0.148658	0.141516	0.065332		0.040129	-0.108816	-0.085918	-0.030607	-0.057958	-0.059409	-0.055552	-0.021974	-0.089018		0.040129	-0.074707	0.031324	-0.115363	-0.119025	-0.113527	-0.078741
Pf3D7_01_v3	464476	470444	Dd2-98	PF3D7_0112200	multidrug resistance-associated protein 1	Core	0.237951	-0.04643	-0.03478	-0.033062	-0.004267	-0.077128	-0.007814	0.01112	-0.059204		-0.132699	-0.116267	-0.024459	-0.128433	-0.048003	-0.129703	-0.128535		0.237951	-0.060982	-0.059302	-0.026472	-0.0961	-0.091225	0.002905	-0.010042	-0.044844		0.237951	0.014839	0.064533	0.062773	-0.052054	-0.032942	-0.038402
Pf3D7_01_v3	473489	475887	Dd2-99	PF3D7_0112300	18S ribosomal RNA	Core	-0.108066	-0.127103	-0.134845	-0.238313	-0.125121	-0.14441	-0.147127	-0.064855	-0.303254		-0.024597	-0.167307	-0.128066	-0.068817	-0.059878	-0.080511	-0.208969		-0.108066	-0.13764	-0.138183	-0.137391	-0.114842	-0.144208	-0.336325	-0.07686	-0.171772		-0.108066	-0.293521	-0.09604	-0.263139	-0.275593	-0.145308	-0.207241
Pf3D7_01_v3	476403	477278	Dd2-100	PF3D7_0112500	5.8S ribosomal RNA	Core	0.176031	0.037044	0.019583	-0.071415	0.002711	-0.092189	-0.049159	0.051317	-0.116138		-0.132491	-0.205115	-0.113702	-0.181353	-0.056489	-0.154906	-0.089394		0.176031	-0.178526	-0.169369	-0.008656	-0.132491	-0.149405	-0.014177	-0.132844	-0.094106		0.176031	0.176863	0.160107	0.182624	0.031105	0.008035	0.088871
Pf3D7_01_v3	477279	481595	Dd2-101	PF3D7_0112700	28S ribosomal RNA	Core	-0.142853	-0.104645	-0.096432	-0.149945	-0.077815	-0.085196	-0.026201	-0.063208	-0.119377		0.031865	-0.07939	-0.028199	-0.09063	0.026996	-0.044824	-0.2444		-0.142853	-0.086097	-0.077731	-0.034995	-0.111955	-0.091747	-0.16342	-0.140119	-0.071449		-0.142853	-0.153707	-0.059323	-0.067488	-0.112442	-0.060666	-0.01325
Pf3D7_01_v3	481596	482868	Dd2-102	PF3D7_0112800	Plasmodium exported protein (hyp11), unknown function	Core	0.022738	0.052471	-0.111033	-0.086501	-0.130533	-0.111544	-0.214243	-0.038501	-0.037965		-0.05893	-0.064791	-0.04526	-0.018411	0.164865	-0.034027	-0.011566		0.022738	-0.084186	-0.23485	-0.09654	-0.175651	-0.169754	-0.109163	-0.0927	-0.121192		0.022738	-0.053246	0.064427	-0.127709	-0.018913	-0.016062	0.002745
Pf3D7_01_v3	486250	487436	Dd2-103	PF3D7_0112900	Plasmodium exported protein, unknown function	Core	0.145978	0.034597	-0.098068	-0.225849	-0.002131	-0.06829	-0.134153	0.047186	-0.103001		-0.18731	-0.232144	-0.173941	-0.13644	-0.080859	-0.172732	-0.130803		0.145978	-0.064174	-0.077705	-0.032927	-0.151928	-0.066444	-0.058474	-0.055903	-0.186287		0.145978	0.016871	-0.133377	-0.002235	0.014109	-0.035113	0.058736
Pf3D7_01_v3	487642	490377	Dd2-104	PF3D7_0113000	glutamic acid-rich protein GARP	Core	0.012903	-0.027301	-0.020902	-0.005689	-0.001666	0.017875	-0.058679	0.049288	-0.073546		-0.191701	-0.203806	-0.26368	-0.26339	-0.212305	-0.242314	-0.232711		0.012903	-0.042468	-0.069041	-0.001308	-0.038211	-0.019255	0.032953	-0.009122	-0.023091		0.012903	-0.038337	0.052182	0.005435	-0.061671	0.046193	-0.059884
Pf3D7_01_v3	494994	500326	Dd2-105	PF3D7_0113100	surface-associated interspersed protein 1.1 (SURFIN 1.1)	Core	0.027257	-0.058191	-0.052597	-0.067906	-0.06145	-0.054732	-0.101111	-0.036872	-0.097389		-0.082937	-0.141257	-0.091628	-0.138652	-0.109058	-0.11649	-0.095542		0.027257	-0.026911	-0.051173	-0.006677	-0.055549	-0.079668	-0.056602	-0.060993	-0.057244		0.027257	-0.006917	0.053068	-0.030805	0.008678	-0.008049	0.071592
Pf3D7_01_v3	500709	503118	Dd2-106	PF3D7_0113200	Plasmodium exported protein, unknown function	Core	0.131357	0.047589	0.002588	0.001491	0.052443	0.015321	-0.032966	0.033076	-0.046436		0.020745	-0.01509	0.038885	-0.009661	0.022065	-0.01771	-0.036942		0.131357	0.024807	-0.016053	0.068685	-0.028404	-0.012981	0.055274	-0.014021	-0.001102		0.131357	0.141477	0.093267	0.116289	0.080041	0.014128	0.083387
Pf3D7_01_v3	504688	507124	Dd2-107	PF3D7_0113300	Plasmodium exported protein (hyp1), unknown function	Core	0.095227	0.055594	0.029702	0.06509	0.036721	0.037859	0.01141	0.074746	-0.013531		0.060499	0.055776	0.051679	-0.044612	0.017503	0.010905	0.080707		0.095227	0.09486	0.059139	0.060346	0.061537	-0.017224	-0.027096	0.034473	0.078827		0.095227	0.114801	0.127373	0.065746	0.086364	0.038162	0.088636
Pf3D7_01_v3	508002	509998	Dd2-108	PF3D7_0113400	Plasmodium exported protein, unknown function	Core	0.135186	0.042836	0.009331	0.005685	-0.014862	-0.014583	-0.048228	0.038873	-0.012323		-0.027827	-0.06164	-0.09647	-0.071081	-0.077358	-0.096665	-0.177758		0.135186	-0.053005	0.023754	0.079109	-0.035377	-0.023946	0.039678	-0.038095	0.007332		0.135186	0.088295	0.088551	0.140788	0.04658	0.06201	0.103413
Pf3D7_01_v3	511836	518105	Dd2-109	PF3D7_0113600	surface-associated interspersed protein 1.2 (SURFIN 1.2), pseudogene	Core	-0.075414	-0.073615	-0.069048	-0.052049	-0.083135	-0.052391	-0.079362	-0.058663	-0.063784		-0.105625	-0.139109	-0.112627	-0.129879	-0.123968	-0.129731	-0.165586		-0.075414	-0.054752	-0.015823	-0.039349	-0.037733	-0.045123	-0.091117	-0.022634	-0.041537		-0.075414	-0.0271	-0.006409	-0.044302	-0.007869	-0.025766	0.051195
Pf3D7_01_v3	520557	522829	Dd2-110	PF3D7_0113700	heat shock protein 40, type II	Core	0.187867	0.050858	0.019295	0.019339	0.050226	0.034277	-0.006918	0.060754	0.039851		-0.063641	-0.054948	-0.020898	-0.047008	0.026332	-0.066387	-0.086672		0.187867	0.051047	0.014077	0.008549	-0.013731	-0.028042	0.095231	-0.006101	0.021267		0.187867	0.10799	0.111762	0.088876	0.08639	0.067164	0.084749
Pf3D7_01_v3	526857	536601	Dd2-111	PF3D7_0113800	DBL containing protein, unknown function	Core	0.103795	-0.050271	-0.048308	-0.043756	0.004121	-0.037297	-0.079922	-0.011574	-0.090773		-0.114957	-0.147046	-0.119764	-0.084059	-0.040791	-0.13124	-0.10387		0.103795	-0.013322	-0.026132	-0.03822	-0.035732	-0.02725	-0.086892	-0.033651	-0.037752		0.103795	-0.0432	-0.001317	0.026	0.037142	0.038944	0.047485
Pf3D7_01_v3	536859	538275	Dd2-112	PF3D7_0113900	CX3CL1-binding protein 1	Core	0.009611	-0.10223	-0.110855	-0.263819	-0.113048	-0.172598	-0.129161	-0.061923	-0.159729		-0.08039	-0.119662	-0.155583	-0.122128	-0.060732	-0.088512	-0.086716		0.009611	-0.095547	-0.150606	-0.046363	-0.110698	-0.107449	-0.165457	-0.109203	-0.124624		0.009611	-0.011265	-0.007814	-0.114245	0.002266	-0.026996	-0.047358
Pf3D7_01_v3	542230	547233	Dd2-113	PF3D7_0114000	exported protein family 1	Core	-0.199736	-0.188868	-0.132503	-0.217886	-0.128733	-0.102579	-0.008739	-0.098237	-0.139912		-0.414327	-0.385311	-0.343624	-0.431401	-0.315608	-0.414598	-0.415643		-0.199736	-0.103543	-0.068163	-0.116843	-0.095872	-0.106503	-0.30681	-0.10656	-0.118332		-0.199736	-0.308129	-0.178215	-0.270081	-0.206875	-0.178368	-0.088881
Pf3D7_01_v3	550326	551963	Dd2-114	PF3D7_0114200	exported protein family 3	Core	0.081176	-0.04842	0.069117	0.017126	0.013097	-0.0135	-0.098492	-0.066272	0.083421		-0.068098	-0.045087	-0.062501	0.002726	0.062496	0.024905	-0.084579		0.081176	-0.023294	0.031912	0.007252	-0.016426	-0.03325	-0.075406	-0.041411	-0.015289		0.081176	-0.090192	-0.034742	0.047456	-0.04272	-0.055088	-0.050643
Pf3D7_01_v3	552390	553927	Dd2-115	PF3D7_0114300	exported protein family 4, pseudogene	Core	-0.050629	-0.201714	-0.150063	-0.113029	-0.212611	-0.228981	-0.31118	-0.160366	-0.200187		-0.170008	-0.181088	-0.161442	-0.033192	-0.122205	-0.11558	-0.151599		-0.050629	-0.064714	-0.171526	-0.113355	-0.102528	-0.160632	-0.06125	-0.158907	-0.120181		-0.050629	-0.112548	-0.136102	-0.153349	-0.120713	-0.115301	-0.104165
Pf3D7_01_v3	553928	555689	Dd2-116	PF3D7_0114400	erythrocyte membrane protein 1 (PfEMP1), exon 2, pseudogene	Core	0.21352	-0.008204	0.04031	-0.023641	0.040977	0.026946	-0.050305	0.025636	0.017348		-0.107309	-0.035725	-0.085365	-0.065967	-0.060356	-0.075987	-0.11176		0.21352	0.048762	0.034194	0.066707	0.007581	-0.045759	0.073277	0.012717	0.007599		0.21352	-0.045177	0.08879	0.005725	0.077663	-0.003463	0.06719
Pf3D7_01_v3	560224	561784	Dd2-117	PF3D7_0114600	stevor, pseudogene	Core	0.144664	-0.072488	-0.06136	-0.10514	-0.053941	-0.020943	-0.042092	-0.003633	-0.049172		-0.138872	-0.070306	-0.066624	-0.021221	-0.077085	-0.078612	-0.077657		0.144664	-0.079392	-0.0566	-0.043159	-0.121225	-0.130054	0.003651	-0.074882	-0.072179		0.144664	-0.149888	-0.0689	-0.090622	-0.122602	-0.030509	-0.10856
Pf3D7_01_v3	563453	565092	Dd2-118	PF3D7_0114700	rifin	Core	0.042979	-0.076624	-0.099049	-0.128939	-0.11471	-0.115213	-0.075263	-0.060644	-0.154286		-0.103192	-0.127982	-0.104376	-0.086291	-0.089914	-0.099719	-0.087005		0.042979	-0.157939	-0.047794	-0.022806	-0.087111	-0.081821	-0.123816	-0.138776	-0.045552		0.042979	-0.140669	-0.088524	-0.111135	0.0188	-0.039966	0.051307
Pf3D7_01_v3	569235	570522	Dd2-119	PF3D7_0114800	Plasmodium exported protein (hyp7), unknown function	Core	0.072734	-0.145922	-0.154266	-0.225896	-0.144283	-0.221495	-0.205108	-0.191595	-0.178923		-0.277667	-0.218852	-0.044464	-0.070633	-0.003883	-0.056943	-0.205561		0.072734	-0.206306	-0.146188	-0.079583	-0.239271	-0.160201	0.053556	-0.155563	-0.096996		0.072734	-0.112796	-0.008293	-0.049053	0.013308	-0.11688	-0.015923
Pf3D7_01_v3	571885	573103	Dd2-120	PF3D7_0114900	Plasmodium exported protein, unknown function, pseudogene	Core	0.259861	0.100202	0.086614	0.063132	0.110395	0.003547	-0.014032	0.051167	0.059483		-0.131075	-0.124999	-0.006949	-0.007862	0.03781	-0.080737	-0.122413		0.259861	0.046289	0.092104	0.087987	0.049254	-0.0268	0.324399	0.033786	0.063239		0.259861	0.115909	0.225448	0.205638	0.141515	0.060477	0.143622
Pf3D7_02_v3	109314	110830	Dd2-136	PF3D7_0202100	liver stage associated protein 2	Core	0.101996	0.185239	0.113928	0.162196	0.104597	0.098766	0.171751	0.033579	0.258143		0.050217	0.073847	0.034796	-0.102185	-0.089406	-0.039368	-0.01489		0.101996	0.154097	0.082625	0.073438	0.124779	0.102039	0.108107	0.097887	0.070618		0.101996	0.310863	0.253893	0.141904	0.067318	0.082638	0.013734
Pf3D7_02_v3	112297	113932	Dd2-137	PF3D7_0202200	EMP1-trafficking protein	Core	-0.034962	-0.016394	-0.028448	-0.043318	-0.154971	-0.142454	-0.06848	-0.166191	0.070347		-0.094753	-0.143593	-0.204862	-0.128024	-0.156218	-0.117996	-0.066704		-0.034962	-0.073434	-0.03797	-0.030349	-0.089653	-0.059322	-0.017191	-0.061367	-0.043729		-0.034962	0.118452	0.09312	-0.019232	-0.041587	-0.055836	-0.093177
Pf3D7_02_v3	116975	118485	Dd2-138	PF3D7_0202300	Plasmodium exported protein (hyp11), unknown function	Core	-0.011557	0.132435	0.042261	0.064777	0.13908	-0.017313	0.005161	-0.140342	0.18664		-0.144731	-0.178381	-0.138898	-0.177282	-0.109464	-0.112027	-0.233264		-0.011557	0.012336	0.149302	0.024877	-0.025697	0.028948	0.210763	-0.030979	0.001126		-0.011557	0.180156	0.194329	0.139453	0.028363	0.080941	-0.029784
Pf3D7_02_v3	120274	124352	Dd2-139	PF3D7_0202400	translation-enhancing factor	Core	0.173969	0.172545	0.127564	0.118056	0.119659	0.087757	0.052829	0.01809	0.226968		-0.103804	-0.123862	-0.077652	-0.110826	-0.084818	-0.085103	-0.125379		0.173969	0.177118	0.191661	0.128206	0.148747	0.181255	0.231202	0.121173	0.205359		0.173969	0.286688	0.281254	0.263645	0.098696	0.098539	0.108507
Pf3D7_02_v3	127744	128564	Dd2-140	PF3D7_0202500	early transcribed membrane protein 2	Core	0.237938	0.190716	0.092634	0.142017	0.031339	-0.006136	-0.00213	0.01349	0.270729		-0.338991	-0.259859	-0.143447	-0.162104	-0.1417	-0.227245	-0.237062		0.237938	0.180407	0.074295	0.072056	0.11282	0.155958	0.29534	0.108081	0.162841		0.237938	0.447839	0.256738	0.300242	0.193277	0.063195	0.132879
Pf3D7_02_v3	129092	133813	Dd2-141	PF3D7_0202600	nucleic acid binding protein, putative	Core	0.135861	0.150209	0.095467	0.084941	0.126231	0.047861	0.080949	0.005611	0.169884		-0.128199	-0.091115	-0.084139	-0.077645	-0.035382	-0.07943	-0.137586		0.135861	0.101861	0.076232	0.106265	0.100655	0.151725	0.128351	0.099339	0.109149		0.135861	0.180669	0.283613	0.290933	0.227047	0.129681	0.184168
Pf3D7_02_v3	135273	137348	Dd2-142	PF3D7_0202700	octaprenyl pyrophosphate synthase	Core	0.000307	0.067768	0.031451	0.024121	0.007817	-0.054721	-0.059908	-0.035909	0.105828		-0.044907	-0.037345	-0.046255	-0.022542	0.015753	-0.024254	-0.157977		0.000307	0.123979	0.043126	-0.011567	0.039324	0.014762	0.052693	0.044931	0.047021		0.000307	0.19807	0.13747	0.181513	0.125178	0.003398	0.185987
Pf3D7_02_v3	137349	138639	Dd2-143	PF3D7_0202800	conserved Plasmodium protein, unknown function	Core	-0.14139	-0.023321	-0.049426	-0.216391	-0.034278	-0.132693	-0.077953	-0.158238	0.07946		-0.232185	-0.302994	-0.12033	-0.042066	-0.078252	-0.198249	-0.182335		-0.14139	0.044452	-0.101907	0.010595	-0.06739	-0.096083	-0.058065	-0.038927	0.003962		-0.14139	0.16533	0.068515	0.056296	0.044939	0.038164	0.177763
Pf3D7_02_v3	138677	141408	Dd2-144	PF3D7_0202900	palmitoyltransferase DHHC12, putative	Core	0.095814	0.015564	0.012256	-0.026054	0.020311	-0.058866	-0.003249	-0.067456	0.063401		-0.230975	-0.357549	-0.101669	-0.129047	-0.149336	-0.097717	-0.314581		0.095814	0.07046	0.008725	0.026985	-0.043695	-0.009529	0.10087	-0.081105	0.042057		0.095814	0.075491	0.137413	0.155107	0.12174	0.082557	0.118862
Pf3D7_02_v3	141409	147814	Dd2-145	PF3D7_0203000	repetitive organellar protein, putative	Core	0.018888	-0.010861	-0.025358	-0.096121	-0.055324	-0.060493	-0.027148	-0.147997	-0.013116		-0.209236	-0.253595	-0.148989	-0.087452	-0.070612	-0.115574	-0.260737		0.018888	0.006794	-0.039863	-0.009364	-0.015466	-0.056676	-0.007413	-0.079718	-0.00679		0.018888	0.095214	0.085086	0.073873	0.038884	-0.042816	0.092204
Pf3D7_02_v3	149274	157231	Dd2-146	PF3D7_0203100	protein kinase, putative	Core	0.016587	-0.022416	-0.033757	-0.105613	-0.051462	-0.083844	-0.103821	-0.12066	-0.00539		-0.190688	-0.211718	-0.130042	-0.058747	-0.053391	-0.143662	-0.212698		0.016587	-0.040225	-0.013757	-0.013369	-0.055739	-0.055735	-0.046098	-0.079065	-0.043684		0.016587	0.044153	0.067738	0.040837	0.065634	-0.016609	0.080449
Pf3D7_02_v3	157887	159910	Dd2-147	PF3D7_0203200	conserved Plasmodium protein, unknown function	Core	0.022183	0.049374	0.030123	-0.054606	-0.010284	-0.058044	-0.110499	-0.041905	-0.05403		-0.333461	-0.19982	-0.193236	-0.153321	-0.159402	-0.161528	-0.258644		0.022183	0.022711	-0.109247	-0.074916	-0.035021	-0.090208	-0.003455	-0.105215	-0.069761		0.022183	0.145911	0.051744	0.203945	0.106913	0.003316	0.137661
Pf3D7_02_v3	160264	161492	Dd2-148	PF3D7_0203300	ERCC1 nucleotide excision repair protein, putative	Core	-0.112461	-0.06417	-0.062029	-0.101396	-0.204941	-0.145849	-0.182402	-0.104837	-0.118524		-0.17005	-0.251005	-0.138023	-0.074618	-0.0685	-0.17566	-0.168319		-0.112461	-0.065909	0.016331	-0.058218	-0.124956	-0.116572	0.021854	-0.117348	-0.035816		-0.112461	0.067898	0.010707	0.03369	0.117643	-0.028255	0.144548
Pf3D7_02_v3	161815	163150	Dd2-149	PF3D7_0203400	conserved Plasmodium protein, unknown function	Core	0.117313	-0.159538	-0.035238	-0.081523	-0.136607	-0.073088	-0.147638	-0.03338	-0.115275		0.111354	-0.094554	-0.009704	-0.002151	0.039564	0.110835	0.173086		0.117313	-0.087207	-0.029651	-0.03156	-0.016254	-0.093736	-0.160366	-0.056056	0.00244		0.117313	0.064885	0.053015	0.046327	0.026795	-0.030089	0.079916
Pf3D7_02_v3	165894	168301	Dd2-150	PF3D7_0203600	conserved Plasmodium protein, unknown function	Core	-0.010044	-0.025755	-0.045685	-0.117805	-0.114368	-0.169042	-0.195476	-0.132175	-0.029838		-0.249004	-0.215486	-0.117474	-0.152031	-0.153928	-0.124845	-0.237157		-0.010044	-0.074495	-0.121879	-0.030875	-0.149097	-0.104538	0.024387	-0.09693	-0.065913		-0.010044	0.054001	0.087381	0.045276	0.105206	-0.047025	-0.008211
Pf3D7_02_v3	168432	170386	Dd2-151	PF3D7_0203700	protein MAK16, putative	Core	-0.084695	-0.001678	0.019166	-0.02028	0.035045	-0.028402	-0.004601	-0.004445	0.002209		-0.120516	-0.051174	-0.091371	-0.085098	-0.061703	-0.10573	-0.123938		-0.084695	0.116327	0.03135	0.016498	0.028262	0.091012	-0.012999	0.057143	0.066754		-0.084695	-0.064079	0.053405	-0.011902	0.068133	0.059977	0.032109
Pf3D7_02_v3	171313	175162	Dd2-152	PF3D7_0203800	conserved Plasmodium protein, unknown function	Core	-0.036659	-0.027845	-0.088121	-0.060583	-0.043295	-0.122246	-0.135371	-0.053805	-0.116398		-0.022205	-0.038562	-0.032759	0.041422	0.029617	-0.073529	-0.024072		-0.036659	-0.007275	0.009836	-0.043465	-0.039279	-0.019238	0.030877	-0.023468	-0.049751		-0.036659	0.020561	0.021113	0.033763	0.075025	-0.010007	0.138107
Pf3D7_02_v3	176317	178550	Dd2-153	PF3D7_0203900	5'-3' exonuclease, N-terminal resolvase-like domain, putative	Core	0.119685	0.008444	0.022635	0.061381	0.059652	-0.021992	-0.054891	-0.025222	0.032065		-0.041465	-0.011171	-0.031141	0.009334	0.041242	-0.042158	-0.029638		0.119685	0.044775	0.056516	-0.027223	0.007457	0.030687	0.045664	0.034722	0.037422		0.119685	0.17195	0.10291	0.157532	0.119816	0.129222	0.149478
Pf3D7_02_v3	178705	181776	Dd2-154	PF3D7_0204000	condensin-2 complex subunit H2, putative	Core	0.012691	-0.06037	-0.029744	0.006472	-0.024842	-0.048006	-0.112347	-0.076382	-0.006537		-0.164363	-0.163634	-0.082241	-0.064635	-0.097949	-0.068485	-0.123625		0.012691	0.03476	-0.014317	-0.063766	-0.026929	-0.076326	0.016874	-0.040039	-0.039256		0.012691	0.19815	0.07496	0.153414	0.108716	0.023332	0.166351
Pf3D7_02_v3	181978	189365	Dd2-155	PF3D7_0204100	Sel1 repeat-containing protein, putative	Core	-0.050372	-0.032651	-0.031993	-0.063946	-0.030998	-0.050085	-0.066364	-0.050051	-0.075516		-0.013624	-0.074859	-0.080158	-0.016962	-0.028175	-0.029931	-0.0985		-0.050372	-0.028323	-0.006681	-0.004226	-0.004324	-0.035249	-0.03431	-0.027467	-0.020696		-0.050372	0.086557	0.038964	0.03046	0.050191	0.008342	0.148771
Pf3D7_02_v3	192568	194449	Dd2-156	PF3D7_0204200	conserved Plasmodium protein, unknown function	Core	0.137233	0.212165	0.116591	0.123823	0.073251	0.082645	0.015213	0.122554	0.061198		-0.047979	-0.088596	-0.052679	-0.052322	-0.080734	-0.081021	-0.134883		0.137233	0.109307	0.101538	0.043116	0.139181	0.073875	0.210209	0.127062	0.104974		0.137233	0.152187	0.065572	0.221294	0.142997	0.159495	0.091384
Pf3D7_02_v3	194576	197067	Dd2-157	PF3D7_0204300	conserved Plasmodium protein, unknown function	Core	0.089097	-0.067975	-0.028755	-0.073684	-0.036308	-0.024765	-0.159414	-0.030969	-0.107246		-0.187002	-0.145754	-0.09098	-0.089298	-0.10714	-0.108902	-0.087483		0.089097	0.019756	0.030474	0.028479	-0.034889	-0.048301	-0.002048	-0.039448	-0.068657		0.089097	-0.009576	0.044511	0.081711	0.086723	0.005594	0.151862
Pf3D7_02_v3	197068	198198	Dd2-158	PF3D7_0204400	dynein light chain, putative	Core	-0.070157	0.001128	-0.22623	-0.069133	-0.084644	-0.131738	-0.160631	-0.111336	-0.16836		-0.057566	-0.088182	-0.029617	-0.050432	-0.060089	-0.086894	-0.068067		-0.070157	-0.092619	-0.081698	-0.049926	-0.118048	-0.085692	-0.262531	-0.180673	-0.173261		-0.070157	-0.001096	-0.050601	-0.057403	0.085958	0.072638	0.197838
Pf3D7_02_v3	198199	199820	Dd2-159	PF3D7_0204500	aspartate transaminase	Core	0.003627	0.032996	0.041149	-0.015141	0.015421	-0.075873	-0.047211	-0.004939	0.039343		0.022096	-0.015162	0.0036	-0.006926	0.004135	-0.037767	-0.055393		0.003627	-0.018254	0.044155	-0.010432	-0.045257	-0.06615	0.103047	-0.007236	0.043479		0.003627	0.132334	0.132526	0.147365	0.142762	0.073754	0.198876
Pf3D7_02_v3	200232	204298	Dd2-160	PF3D7_0204600	5'-3' exonuclease, putative	Core	-0.011125	0.022167	0.01171	-0.031981	0.002649	-0.032987	-0.070968	-0.009479	-0.037574		0.049568	-0.018207	0.028201	0.019304	0.009101	-0.018534	-0.060609		-0.011125	0.022858	-0.06194	-0.029424	-0.04129	0.033375	0.090799	0.018452	-0.005212		-0.011125	0.093144	0.008157	0.112259	0.118922	0.018916	0.120184
Pf3D7_02_v3	205639	207653	Dd2-161	PF3D7_0204700	hexose transporter	Core	-0.000485	0.010594	0.007995	0.00497	0.04153	0.033574	0.015758	-0.014879	-0.016998		-0.005272	-0.002951	0.034861	0.017007	0.063447	0.000102	-0.05326		-0.000485	0.078813	0.003567	0.001828	0.042172	0.079842	0.008418	0.066322	0.045085		-0.000485	0.114564	0.072982	0.076212	0.071095	0.064817	0.164169
Pf3D7_02_v3	209333	211083	Dd2-162	PF3D7_0204800	3'-5' exonuclease, putative	Core	-0.002068	-0.015418	0.010142	0.007532	-0.066894	0.012893	-0.112849	0.013144	-0.022313		-0.016581	0.014928	-0.010744	0.005824	0.058249	-0.03878	0.000483		-0.002068	0.07869	0.073357	0.081005	0.080578	0.060559	-0.025794	0.038555	0.044107		-0.002068	0.01178	0.087063	0.101068	0.05417	0.003176	0.071018
Pf3D7_02_v3	211098	212804	Dd2-163	PF3D7_0204900	2-methoxy-6-polyprenyl-1,4-benzoquinol methylase, mitochondrial, putative	Core	0.095892	-0.029265	-0.007471	-0.0085	0.012182	-0.101452	-0.107091	0.01136	-0.068008		-0.175117	-0.16373	-0.083013	-0.096073	-0.115935	-0.138075	-0.162997		0.095892	-0.002124	-0.050091	0.002092	-0.055813	-0.083626	0.056742	-0.054257	-0.029373		0.095892	0.136879	0.10911	0.074823	0.064555	0.065055	0.111289
Pf3D7_02_v3	212805	214673	Dd2-164	PF3D7_0205000	conserved Plasmodium protein, unknown function	Core	0.184992	0.152812	0.134741	0.184072	0.105106	0.150171	0.036	0.159227	0.225189		-0.077411	0.100895	-0.017841	0.056624	0.071016	-0.071524	-0.160336		0.184992	0.189508	0.1706	0.149166	0.12664	0.18864	0.28198	0.164409	0.120494		0.184992	0.349384	0.245807	0.236244	0.203192	0.173685	0.30043
Pf3D7_02_v3	214674	217598	Dd2-165	PF3D7_0205100	conserved Plasmodium protein, unknown function	Core	-0.028469	-0.136147	0.018301	-0.028205	-0.011981	0.026882	-0.033889	-0.02269	0.017766		-0.069065	-0.046283	-0.060306	-0.005296	-0.059542	-0.024366	-0.065095		-0.028469	0.086468	0.016986	0.066361	0.044696	0.070649	-0.149927	0.06191	-0.012411		-0.028469	0.051883	0.035233	0.083633	0.071623	0.035868	0.135294
Pf3D7_02_v3	217632	219157	Dd2-166	PF3D7_0205200	MORN repeat protein, putative	Core	-0.03975	-0.035872	-0.095475	-0.047328	-0.115747	-0.086205	-0.091707	-0.021026	0.04962		-0.00683	0.0169	0.019234	0.019228	0.013678	-0.026054	-0.012885		-0.03975	-0.055749	-0.107163	-0.057851	-0.035494	-0.016527	0.074471	-0.076728	-0.018574		-0.03975	0.143504	-0.016318	0.041492	0.081909	-0.04012	0.099762
Pf3D7_02_v3	219440	222506	Dd2-167	PF3D7_0205300	conserved Plasmodium protein, unknown function	Core	0.204627	0.211404	0.108302	0.053649	0.121491	0.052651	0.061955	0.087435	0.037544		-0.105725	-0.061052	-0.011511	-0.059379	-0.059663	-0.074387	-0.119053		0.204627	0.030344	0.09703	0.117335	0.049708	0.061989	0.17434	0.091689	0.059012		0.204627	0.177854	0.20473	0.183785	0.157961	0.110953	0.173158
Pf3D7_02_v3	223228	225101	Dd2-168	PF3D7_0205400	PCI domain-containing protein, putative	Core	0.068753	0.049961	0.036177	-0.047096	0.061002	-0.039109	0.028561	0.001402	-0.096922		-0.018858	-0.044005	-0.062358	-0.049481	0.0434	-0.039908	-0.202869		0.068753	-0.028601	-0.031759	0.072902	-0.059316	-0.049843	0.082414	-0.026462	-0.007634		0.068753	0.007416	0.127107	0.064594	0.046795	0.074815	0.051043
Pf3D7_02_v3	225312	226495	Dd2-169	PF3D7_0205500	DNA-directed RNA polymerase II 16 kDa subunit, putative	Core	-0.03146	-0.080183	-0.014744	0.037258	0.039435	0.066387	-0.052946	-0.011248	0.153007		-0.017288	-0.053288	-0.017786	0.021254	-0.083932	0.038326	0.193031		-0.03146	-0.018505	0.092579	0.041809	-0.051371	0.01538	0.061187	0.055689	-0.029827		-0.03146	-0.078923	0.001369	0.070227	-0.119985	-0.06565	-0.12759
Pf3D7_02_v3	227775	230182	Dd2-170	PF3D7_0205600	conserved Plasmodium protein, unknown function	Core	0.085919	0.01675	0.021885	-0.025274	0.041001	0.012224	0.038443	0.029577	-0.089006		-0.088813	-0.049916	-0.081735	-0.090172	-0.047836	-0.033631	-0.162707		0.085919	0.033311	0.083478	0.046448	-0.014235	0.002477	0.075579	0.05956	0.038666		0.085919	0.076373	0.094161	0.126286	0.079017	0.061464	0.067153
Pf3D7_02_v3	230891	232629	Dd2-171	PF3D7_0205700	RNA-binding protein, putative	Core	0.013349	0.0318	0.061322	0.114944	0.039355	0.11614	0.006078	0.104265	0.086048		0.185145	0.077244	0.136347	0.161853	0.091275	0.101627	0.115227		0.013349	0.047986	0.141535	0.069932	0.048457	0.056026	0.115405	0.048115	0.110188		0.013349	-0.018644	0.024309	0.035113	0.009234	0.041228	0.069511
Pf3D7_02_v3	232630	233726	Dd2-172	PF3D7_0205800	PH domain-containing protein, putative	Core	0.208463	0.163055	0.175963	0.115326	0.283223	0.192566	0.028135	0.182544	0.228531		-0.0072	-0.020584	-0.024301	0.022688	0.003597	-0.030545	-0.005583		0.208463	0.226714	0.202969	0.121565	0.159062	0.112943	0.293509	0.26114	0.21186		0.208463	0.08437	0.153904	0.14455	0.055966	0.128765	0.085045
Pf3D7_02_v3	234987	239031	Dd2-173	PF3D7_0205900	26S proteasome regulatory subunit RPN1, putative	Core	0.002949	0.074773	0.05403	0.018247	0.042101	0.046334	0.011549	0.054252	0.016405		-0.034758	-0.030411	-0.008486	-0.008091	-0.019792	-0.006876	-0.052361		0.002949	-0.002088	0.012596	0.056462	0.040551	-0.0186	0.058203	0.021974	0.014816		0.002949	0.061714	0.094212	0.101639	0.089132	0.057776	0.087212
Pf3D7_02_v3	239032	244046	Dd2-174	PF3D7_0206000	DNA repair protein RAD2, putative	Core	0.060316	0.013491	-0.035021	-0.034586	0.043184	-0.009032	-0.018685	0.007683	0.005384		-0.051368	-0.099016	-0.054098	-0.056317	-0.02961	-0.053254	-0.088101		0.060316	0.02265	0.020686	0.013385	0.003978	-0.054143	0.050306	-0.008635	-0.020474		0.060316	0.148691	0.117818	0.122456	0.084862	0.072273	0.173803
Pf3D7_02_v3	245108	246949	Dd2-175	PF3D7_0206100	cysteine desulfuration protein SufE	Core	0.131545	-0.032239	0.011989	0.001893	-0.019862	-0.046961	0.008245	0.059273	0.082857		-0.072693	-0.118277	-0.10375	-0.144616	-0.012531	-0.117172	-0.094827		0.131545	0.090755	-0.070534	0.078034	0.014152	-0.065248	0.07427	0.017682	0.003974		0.131545	0.174906	0.120452	0.133025	0.085263	0.100784	0.241855
Pf3D7_02_v3	248780	250977	Dd2-176	PF3D7_0206200	pantothenate transporter	Core	-0.047844	0.014095	0.024052	0.058905	0.041131	0.001226	-0.025331	0.043267	7.1e-05		0.028117	0.061271	0.061225	0.074699	0.065692	0.023557	-0.030559		-0.047844	0.076961	0.046326	0.059572	0.017801	0.046483	-0.002617	0.063503	0.069051		-0.047844	0.071627	0.068058	0.05659	0.025065	0.036676	0.135524
Pf3D7_02_v3	252144	262693	Dd2-177	PF3D7_0206300	pentafunctional AROM polypeptide, putative, pseudogene	Core	-0.003167	0.009756	0.016082	0.020139	0.033698	0.019116	-0.055698	0.031692	0.021808		-0.013605	0.014721	0.022112	0.02113	0.072051	0.037518	-0.100831		-0.003167	0.01411	-0.020007	0.043297	0.005536	0.013376	0.074638	0.026837	0.014312		-0.003167	0.128085	0.073442	0.127729	0.061153	0.035892	0.150376
Pf3D7_02_v3	262787	267597	Dd2-178	PF3D7_0206500	conserved Plasmodium protein, unknown function	Core	0.108496	0.053213	0.056317	0.044058	0.074729	0.0528	0.038085	0.081337	0.025175		-0.032191	-0.091204	-0.054043	-0.071242	-0.046387	-0.046934	-0.114984		0.108496	0.075238	0.094791	0.070898	0.02595	0.038969	0.15521	0.077433	0.06176		0.108496	0.056385	0.083327	0.129281	0.116067	0.102209	0.1038
Pf3D7_02_v3	271344	273259	Dd2-179	PF3D7_0206700	adenylosuccinate lyase	Core	-0.021159	0.049859	0.081597	0.058266	0.057072	0.010472	-0.017617	0.021719	0.053496		0.001763	0.009561	-0.030218	0.021686	0.001638	0.018344	0.013756		-0.021159	0.031345	0.043605	0.013183	0.067222	0.018178	-0.070598	0.055479	0.000581		-0.021159	0.081988	0.077336	0.138526	0.082613	0.052472	0.107189
Pf3D7_02_v3	273439	274757	Dd2-180	PF3D7_0206800	merozoite surface protein 2	Core	0.117121	-0.184504	-0.180112	-0.103347	-0.21709	-0.239172	-0.298451	-0.16413	-0.196928		-0.258703	-0.280112	-0.284064	-0.155597	-0.364713	-0.153103	0.014761		0.117121	-0.055472	-0.134558	-0.145455	-0.087228	-0.191731	-0.12039	-0.062269	-0.208889		0.117121	-0.039298	-0.095551	-0.188978	-0.098257	-0.166228	-0.093932
Pf3D7_02_v3	275290	276827	Dd2-181	PF3D7_0206900	merozoite surface protein 5	Core	0.004914	-0.119426	-0.124688	-0.058516	-0.108759	0.045568	-0.14175	-0.136457	-0.115689		0.04937	-0.021056	-0.076368	0.061829	0.025451	0.075853	0.091758		0.004914	-0.06828	-0.034353	-0.155974	-0.105917	-0.017333	-0.07296	-0.04323	-0.109849		0.004914	0.009949	-0.097769	0.036002	-0.066842	-0.101979	0.084406
Pf3D7_02_v3	277244	278706	Dd2-182	PF3D7_0207000	merozoite surface protein 4	Core	-0.063002	-0.12645	-0.021581	-0.071709	-0.016931	0.006925	-0.087624	0.027086	-0.104122		-0.031663	-0.125034	-0.106235	-0.120244	-0.081979	-0.104203	-0.113411		-0.063002	-0.109127	-0.066265	-0.058887	-0.031545	-0.088698	-0.134119	-0.023916	-0.055263		-0.063002	-0.170294	-0.111078	-0.152324	-0.048719	-0.087013	-0.053874
Pf3D7_02_v3	281657	287595	Dd2-183	PF3D7_0207100	conserved Plasmodium protein, unknown function	Core	0.058149	0.056566	0.026371	-0.020802	0.000515	0.006035	-0.010805	-0.00579	-0.000227		-0.078418	-0.109199	-0.085706	-0.074904	-0.052862	-0.064222	-0.140646		0.058149	0.017767	0.016737	0.033981	0.009031	-0.027112	-0.000705	0.003363	9.7e-05		0.058149	0.068305	0.084119	0.04192	0.036699	0.020473	0.043111
Pf3D7_02_v3	289918	292953	Dd2-184	PF3D7_0207300	serine repeat antigen 8	Core	-0.010537	0.012197	-0.034345	-0.039807	-0.014939	-0.041367	0.035085	-0.008643	-0.044192		-0.013801	-0.081557	-0.039103	-0.064196	0.020953	-0.049836	-0.082365		-0.010537	-0.071444	-0.045327	0.003652	-0.051072	-0.082497	0.013286	-0.059556	-0.061679		-0.010537	0.011327	0.05012	0.058297	-0.001026	0.002666	0.086109
Pf3D7_02_v3	294023	297866	Dd2-185	PF3D7_0207400	serine repeat antigen 7	Core	-0.090208	-0.065055	-0.065163	-0.122348	-0.031433	-0.028577	-0.010933	-0.026928	-0.07498		-0.018266	-0.054339	0.027933	-0.013872	0.01493	-0.01639	-0.083425		-0.090208	-0.053344	-0.061948	-0.007572	-0.048825	-0.059249	-0.015685	-0.090153	-0.054221		-0.090208	0.034105	0.038378	-0.00661	0.020943	-0.025962	0.081305
Pf3D7_02_v3	298647	302814	Dd2-186	PF3D7_0207500	serine repeat antigen 6	Core	-0.061664	-0.040096	-0.007592	-0.000735	0.00801	-0.011126	-0.060157	-0.020912	-0.054407		-0.070867	-0.105603	-0.094602	-0.042416	-0.063034	-0.090008	-0.05601		-0.061664	-0.013745	-0.01407	0.018386	-0.057973	-0.049377	0.003608	-0.004657	-0.013531		-0.061664	-0.019211	0.04709	-0.051491	0.004595	-0.006517	0.034023
Pf3D7_02_v3	303343	307277	Dd2-187	PF3D7_0207600	serine repeat antigen 5	Core	-0.097819	-0.042384	-0.017042	-0.065237	-0.021851	-0.006581	-0.028523	-0.027089	-0.08378		-0.058661	-0.05557	-0.040128	-0.074828	-0.025385	-0.06353	-0.10368		-0.097819	-0.057817	-0.06634	-0.039057	-0.033768	-0.069624	-0.111691	-0.035514	-0.034016		-0.097819	-0.102982	-0.020985	-0.039797	-0.008749	-0.035221	-0.01052
Pf3D7_02_v3	308597	312405	Dd2-188	PF3D7_0207700	serine repeat antigen 4	Core	-0.055383	-0.041469	0.057301	-0.022073	0.039106	-0.031636	0.008269	0.007064	-0.055366		0.053658	0.019167	0.000668	0.029048	-0.011409	-0.025479	-0.025053		-0.055383	-0.0199	-0.009677	0.007022	-0.00633	-0.03594	-0.055098	-0.030796	-0.010993		-0.055383	0.035685	-0.000573	-0.032612	0.024947	0.01339	0.055651
Pf3D7_02_v3	313199	316991	Dd2-189	PF3D7_0207800	serine repeat antigen 3	Core	-0.09158	-0.016775	0.017901	-0.059617	-0.004403	0.000958	-0.041165	0.006478	-0.017274		-0.065713	-0.049141	-0.048559	-0.027308	-0.037917	-0.048627	-0.037299		-0.09158	-0.020438	-0.004109	-0.003494	-0.049209	-0.069251	-0.004502	-0.021032	-0.024107		-0.09158	0.039608	0.021048	0.000738	0.035658	-0.010155	0.045376
Pf3D7_02_v3	317346	321560	Dd2-190	PF3D7_0207900	serine repeat antigen 2	Core	-0.026653	-0.015478	-0.023973	-0.082805	-0.012911	-0.047924	0.013952	-0.005674	-0.005058		-0.048168	-0.036445	-0.021324	-0.054831	-0.044962	-0.059281	-0.045575		-0.026653	-0.015297	-0.018277	0.032301	-0.043877	-0.020747	-0.023759	-0.040476	-0.034521		-0.026653	0.071016	0.042451	0.061631	0.06504	-0.012302	0.086155
Pf3D7_02_v3	322088	325973	Dd2-191	PF3D7_0208000	serine repeat antigen 1	Core	0.054559	0.051912	0.057852	0.009382	0.02573	-0.003447	0.033182	0.008985	0.036582		-0.208542	-0.160068	-0.096994	-0.143687	-0.11219	-0.150274	-0.166365		0.054559	0.050924	0.042844	0.042481	-0.011109	-0.049868	0.042318	0.025052	0.034978		0.054559	0.077014	0.121021	0.07978	0.069328	0.066457	0.058621
Pf3D7_02_v3	327682	335441	Dd2-192	PF3D7_0208100	conserved Plasmodium protein, unknown function	Core	0.025731	-0.017131	-0.010945	-0.054554	-0.032927	-0.027241	-0.013992	-0.007078	-0.071281		-0.040128	-0.026848	-0.03539	-0.025171	-0.027449	-0.050639	-0.063044		0.025731	-0.014569	0.00393	0.012575	-0.000749	-0.050675	0.023818	-0.014784	-0.039378		0.025731	0.08854	0.049933	-0.023717	0.026426	0.014716	0.095191
Pf3D7_02_v3	335442	336831	Dd2-193	PF3D7_0208200	KRR1 small subunit processome component, putative	Core	-0.259235	-0.079981	-0.061886	-0.110728	-0.137556	-0.023466	-0.074095	-0.084456	-0.148081		0.023692	-0.023935	0.03783	0.010248	-0.005863	-0.009303	0.010881		-0.259235	-0.066267	-0.099044	-0.092629	-0.070415	-0.143696	0.028891	-0.165938	-0.141262		-0.259235	-0.000629	-0.073164	-0.035194	-0.082265	-0.03207	-0.053266
Pf3D7_02_v3	337308	343137	Dd2-194	PF3D7_0208300	conserved Plasmodium protein, unknown function	Core	0.032814	0.006142	0.033349	0.003632	0.004289	-0.044778	-0.055062	0.000942	-0.024279		-0.102469	-0.053662	-0.023999	-0.056793	-0.035033	-0.009259	-0.161626		0.032814	-0.0299	-0.045221	0.030637	-0.025598	-0.070511	0.002918	0.007608	-0.04037		0.032814	0.116707	0.081549	0.075372	0.076074	-0.006148	0.09164
Pf3D7_02_v3	343138	349590	Dd2-195	PF3D7_0208400	conserved Plasmodium protein, unknown function	Core	-0.027835	-0.061268	-0.015118	-0.032248	-0.069638	-0.057324	-0.068806	-0.065126	-0.105408		-0.102034	-0.103836	-0.077871	-0.091538	-0.052581	-0.060815	-0.160916		-0.027835	-0.053525	-0.034828	-0.01645	-0.050811	-0.103411	0.040134	-0.102868	-0.057369		-0.027835	0.050114	-0.010503	-0.083517	-0.024529	-0.039575	-0.000758
Pf3D7_02_v3	352586	353878	Dd2-196	PF3D7_0208500	acyl carrier protein	Core	-0.096499	-0.116944	-0.083302	-0.11658	-0.119615	-0.074895	-0.194153	-0.104769	-0.188248		0.107861	0.047287	0.045465	0.061896	0.138626	0.114315	0.243045		-0.096499	-0.070475	-0.203109	-0.001742	-0.106297	-0.083777	-0.093775	-0.120802	-0.202535		-0.096499	0.027564	-0.179174	-0.096267	0.032847	-0.047684	-0.084314
Pf3D7_02_v3	354371	356309	Dd2-197	PF3D7_0208600	ribosome-recycling factor	Core	0.053679	-0.037661	-0.033918	-0.008211	0.017097	-0.062179	-0.048691	-0.041551	-0.111842		-0.161427	-0.174023	-0.100132	-0.189003	-0.186237	-0.123373	-0.177302		0.053679	-0.08951	-0.085037	-0.048642	-0.074572	-0.105531	0.077821	-0.110426	-0.043255		0.053679	-0.01787	0.052353	-0.051872	0.045	-0.036436	-0.047335
Pf3D7_02_v3	356310	358264	Dd2-198	PF3D7_0208700	conserved Plasmodium protein, unknown function, unspecified product	Core	-0.074118	0.027575	0.110831	0.029173	0.065672	0.011548	0.049447	-0.001387	0.025653		0.093565	0.009443	0.06004	0.042042	0.068842	0.113344	0.093246		-0.074118	-0.022502	0.016239	0.040077	0.068859	0.020501	0.114269	0.104986	0.007925		-0.074118	0.089155	0.038826	-0.027	-0.009661	-0.031941	0.039192
Pf3D7_02_v3	358892	360099	Dd2-199	PF3D7_0208800	conserved Plasmodium protein, unknown function	Core	-0.000282	-0.021524	-0.033521	-0.049572	-0.000555	-0.003159	-0.107978	-0.028271	-0.147243		-0.364415	-0.235381	-0.147897	-0.214746	-0.147214	-0.112089	-0.259661		-0.000282	-0.140043	-0.018834	-0.051721	-0.105336	-0.041756	-0.028427	-0.129386	-0.105343		-0.000282	0.003665	-0.008459	0.041546	-0.011473	-0.034675	0.048393
Pf3D7_02_v3	360578	368604	Dd2-200	PF3D7_0208900	6-cysteine protein P230p	Core	0.027939	-0.037299	0.020173	-0.041768	-0.018918	-0.042525	-0.003627	0.010342	-0.04813		-0.094407	-0.083365	-0.048326	-0.059548	-0.037203	-0.043999	-0.105847		0.027939	-0.00737	-0.024675	0.021646	-0.033304	-0.053132	-0.008767	-0.045318	-0.011681		0.027939	0.107313	0.09854	0.080485	0.065863	0.003707	0.152366
Pf3D7_02_v3	370188	380095	Dd2-201	PF3D7_0209000	6-cysteine protein P230	Core	-0.027556	0.030794	0.007729	-0.024372	-0.01689	0.000731	0.01205	0.012526	-0.016567		-0.061791	-0.063037	-0.029471	-0.072482	-0.043221	-0.059807	-0.079038		-0.027556	0.005007	-0.000787	-0.008203	-0.024516	-0.037756	-0.000488	-0.017502	-0.030007		-0.027556	0.070761	0.052875	0.046927	0.044587	0.015386	0.079165
Pf3D7_02_v3	380880	383695	Dd2-202	PF3D7_0209100	patatin-like phospholipase, putative	Core	-0.01708	-0.047472	0.019194	0.002257	0.052568	0.008609	0.014771	0.034437	0.01525		0.00235	-0.007714	0.025233	0.021395	0.000545	-0.000948	-0.039863		-0.01708	0.057747	0.008932	0.030766	-0.00147	0.003851	0.054749	-0.012465	0.012875		-0.01708	0.051344	0.065157	0.040785	0.046218	0.005511	0.075032
Pf3D7_02_v3	384615	386830	Dd2-203	PF3D7_0209200	exosome complex component MTR3, putative	Core	0.004006	0.007125	0.011657	-0.033369	-0.042492	-0.058392	-0.124845	0.003035	-0.005248		-0.149041	-0.161562	-0.054793	-0.078897	-0.059511	-0.096592	-0.128538		0.004006	-0.01221	-0.018299	-0.012254	0.007634	-0.029425	0.100519	-0.020504	-0.052537		0.004006	0.092152	0.073786	0.103276	0.080451	0.039659	0.111768
Pf3D7_02_v3	387023	388287	Dd2-204	PF3D7_0209300	2C-methyl-D-erythritol 2,4-cyclodiphosphate synthase	Core	-0.008439	0.082755	0.049177	0.024072	-0.015544	0.004335	0.045897	0.06688	-0.018862		-0.001496	0.034667	0.099241	-0.013524	0.116302	-0.04128	-0.083952		-0.008439	-0.004582	0.033439	0.081767	0.043991	-0.011602	0.14453	0.028389	0.043069		-0.008439	0.218889	0.15998	0.038521	0.098772	0.075597	0.035855
Pf3D7_02_v3	388288	390861	Dd2-205	PF3D7_0209400	conserved protein, unknown function	Core	-0.024934	-0.034597	-0.045639	-0.025439	-0.0925	-0.117797	-0.044956	-0.018348	-0.048295		-0.123858	-0.104176	-0.103795	-0.088712	-0.048596	-0.095908	-0.089172		-0.024934	-0.035557	-0.052005	0.038676	-0.082112	-0.086016	-0.058426	-0.076804	-0.009632		-0.024934	0.103148	0.041554	9.8e-05	0.050446	-0.032018	0.139023
Pf3D7_02_v3	391025	393039	Dd2-206	PF3D7_0209500	conserved Plasmodium protein, unknown function	Core	0.028926	0.125313	0.064144	0.039415	0.060806	-0.00061	-0.038791	0.07666	0.018899		-0.038975	0.056089	0.074317	0.015035	0.068397	-0.001186	-0.022083		0.028926	-0.012257	-0.006746	0.026113	-0.010509	0.038836	0.15658	0.015146	0.086234		0.028926	0.194282	0.158823	0.199045	0.133565	0.054027	0.25883
Pf3D7_02_v3	393987	398995	Dd2-207	PF3D7_0209600	transporter, putative	Core	0.104793	0.035283	-0.006766	-0.041151	-0.041735	-0.032005	-0.035302	-0.053846	-0.021462		0.00512	-0.008766	-0.042901	-0.02069	0.010219	-0.012654	-0.025314		0.104793	-0.002818	-0.01661	0.00587	-0.04964	-0.054929	-0.034296	-0.051022	-0.006517		0.104793	0.077055	0.101344	0.093777	0.018854	-0.012208	0.093628
Pf3D7_02_v3	399903	402109	Dd2-208	PF3D7_0209700	RING zinc finger protein, putative	Core	0.040844	-0.058441	0.046659	-0.019576	0.021008	0.002049	0.006627	0.044917	-0.076785		0.121307	0.036036	0.055881	0.019627	0.039275	0.103917	0.032231		0.040844	0.014116	-0.001027	0.013436	0.005342	0.025329	-0.023655	0.000635	0.007746		0.040844	-0.005907	0.096279	-0.024135	0.042921	-0.023557	0.004634
Pf3D7_02_v3	404031	406605	Dd2-209	PF3D7_0209800	ATP-dependent RNA helicase UAP56	Core	0.005752	-0.040808	0.03457	0.022327	-0.075888	0.004614	-0.094548	-0.019904	-0.009914		0.133798	0.053499	0.027679	0.064854	0.089388	0.118116	0.113567		0.005752	-0.022176	0.000962	-0.049825	0.019323	0.011114	-0.118448	0.000299	0.007567		0.005752	-0.125784	-0.00901	0.013247	-0.036472	-0.01901	-0.023975
Pf3D7_02_v3	409733	410478	Dd2-210	PF3D7_0210000	secretory complex protein 61 gamma subunit	Core	-0.001735	0.095675	0.007266	0.048336	-0.026701	0.051841	-0.066435	0.08446	0.04774		0.069949	0.021089	0.046402	0.100907	0.029207	0.028772	0.094585		-0.001735	0.085263	-0.047256	0.111871	-0.00714	0.093938	0.051847	0.015087	0.098739		-0.001735	0.234745	0.058095	0.025973	0.014258	-0.004616	0.077414
Pf3D7_02_v3	413069	421387	Dd2-211	PF3D7_0210200	conserved Plasmodium protein, unknown function	Core	0.093828	0.051755	0.044719	0.020584	0.027404	0.017818	0.000327	0.01247	0.043868		0.012375	0.015879	0.032	-0.011546	0.045797	0.017552	-0.029995		0.093828	0.023005	0.031113	0.015263	0.041889	0.065337	0.014196	0.008284	0.023628		0.093828	0.129984	0.100249	0.096734	0.077806	0.037347	0.103168
Pf3D7_02_v3	422813	424904	Dd2-212	PF3D7_0210300	monocarboxylate transporter, putative	Core	-0.011617	-0.011652	-0.000822	-0.027605	0.03474	-0.070904	-0.047947	-0.004664	-0.059217		0.035681	0.022556	0.025086	0.012488	0.045751	0.013417	-0.033857		-0.011617	0.006065	-0.04776	-0.002931	-0.06535	-0.013156	-0.026566	0.01538	0.030018		-0.011617	0.105628	0.011706	0.075736	-0.015452	-0.013671	0.037886
Pf3D7_02_v3	425439	426747	Dd2-213	PF3D7_0210400	50S ribosomal protein L33, putative	Core	-0.015977	0.046895	0.082697	0.100062	0.048598	0.041846	-0.040206	0.034602	0.174366		0.000823	0.076074	0.099532	-0.06485	0.087442	0.059464	0.008215		-0.015977	0.067487	0.017136	0.052597	0.101349	0.046449	0.076926	0.062506	0.00036		-0.015977	0.22794	0.143714	0.088526	0.133358	0.116654	0.087123
Pf3D7_02_v3	427240	431780	Dd2-214	PF3D7_0210500	conserved Plasmodium protein, unknown function	Core	0.106373	0.061959	0.028467	0.002113	-0.038525	-0.051863	0.000193	0.001652	0.021121		-0.066541	-0.047265	-0.026263	-0.07241	-0.087258	-0.033442	-0.075586		0.106373	0.013816	0.008376	0.10392	0.017449	-0.031047	0.018603	-0.025508	0.00948		0.106373	0.130365	0.110957	0.077745	0.08437	0.093298	0.081574
Pf3D7_02_v3	431791	434336	Dd2-215	PF3D7_0210600	conserved protein, unknown function	Core	0.076451	0.028151	0.037336	0.056165	-0.040615	-0.028841	0.014605	-0.009265	-0.003936		0.044687	0.130074	0.061445	0.052162	0.039315	0.057847	0.067988		0.076451	0.070307	0.055481	0.046416	0.053627	0.031962	0.026006	0.048523	0.025255		0.076451	0.157363	0.04372	0.070311	0.062821	0.102749	0.200138
Pf3D7_02_v3	435800	437244	Dd2-216	PF3D7_0210700	syntaxin, Qa-SNARE family	Core	0.165408	0.055268	0.079501	0.057236	-0.002845	-0.060515	0.025325	-0.01537	0.046047		-0.257879	-0.119118	-0.056781	-0.149082	-0.078276	-0.178647	-0.189888		0.165408	0.065346	0.024751	0.057878	0.05716	0.029774	0.027097	0.028756	-0.032896		0.165408	0.130412	0.041795	0.164859	-0.053125	-0.003666	0.073871
Pf3D7_02_v3	437505	439252	Dd2-217	PF3D7_0210800	conserved Plasmodium protein, unknown function	Core	0.063569	0.049025	0.008657	0.067825	0.043625	0.012786	0.040736	-0.042908	0.005576		0.024663	-0.006577	0.033855	0.052447	0.050399	0.108316	-0.032378		0.063569	0.048347	0.044996	-0.057507	-0.011311	0.031922	0.001857	0.020655	0.068889		0.063569	-0.078686	-0.02013	0.05251	-0.060736	0.040895	0.033182
Pf3D7_02_v3	441830	443184	Dd2-218	PF3D7_0210900	conserved Plasmodium protein, unknown function	Core	0.078077	-0.095993	-0.079185	-0.077974	-0.184962	-0.149642	-0.082448	-0.110956	-0.119709		0.033653	0.006837	0.052148	-0.033377	-0.00172	0.01662	-0.066646		0.078077	-0.111021	-0.047757	-0.087031	-0.057734	0.072105	-0.248859	-0.106854	-0.028871		0.078077	-0.189744	-0.141929	-0.03934	-0.165358	-0.082547	-0.064273
Pf3D7_02_v3	443574	444858	Dd2-219	PF3D7_0211000	unspecified product	Core	-0.062142	-0.062281	-0.009184	-0.063549	-0.116685	-0.083519	-0.041663	-0.015728	-0.130205		0.104985	-0.039337	0.105192	0.034579	-0.000108	0.120058	-0.078989		-0.062142	-0.140683	-0.06219	-0.076263	-0.052546	0.016452	-0.095661	-0.017868	-0.08437		-0.062142	-0.188744	-0.178372	-0.211968	-0.109693	0.006328	-0.183524
Pf3D7_02_v3	451501	455347	Dd2-220	PF3D7_0211100	conserved Plasmodium protein, unknown function	Core	0.296856	0.072272	0.057984	0.031566	-0.017863	0.006131	0.062091	0.005151	0.117982		-0.086265	0.019636	0.021724	0.003491	-0.013807	0.003703	-0.011047		0.296856	0.062537	0.061072	0.074132	0.007628	0.043596	0.022304	0.034067	0.029446		0.296856	0.157071	0.11385	0.151395	-0.018061	0.09249	0.137044
Pf3D7_02_v3	455348	456536	Dd2-221	PF3D7_0211200	ras-related protein Rab-5A	Core	0.143805	0.048078	-0.143081	-0.135696	-0.029964	-0.177506	0.00281	-0.064478	-0.154604		-0.084746	-0.137721	-0.039715	-0.082076	-0.078832	-0.069966	-0.160162		0.143805	-0.116794	-0.109055	0.025352	-0.183016	-0.17946	-0.25019	-0.084138	-0.08496		0.143805	0.105962	-0.037989	0.004227	-0.101933	-0.056698	-0.023835
Pf3D7_02_v3	456880	458828	Dd2-222	PF3D7_0211300	ubiquinol-cytochrome-c reductase complex assembly factor 1, putative	Core	0.147374	-0.006304	0.077903	0.085303	0.089325	0.064778	0.133006	0.051988	0.07472		0.163162	0.149856	0.163092	0.142573	0.136032	0.070916	0.070572		0.147374	0.106643	0.14095	0.140287	0.074017	0.010729	0.148647	0.096289	0.048314		0.147374	0.119712	0.108361	0.205336	0.056547	0.173514	0.201453
Pf3D7_02_v3	458829	461768	Dd2-223	PF3D7_0211400	beta-ketoacyl-ACP synthase III	Core	0.038132	-0.028923	-0.015604	-0.104479	-0.074696	-0.033419	-0.038554	-0.059993	-0.088191		-0.085051	-0.121272	-0.056258	-0.058513	-0.08913	-0.065526	-0.063369		0.038132	-0.051193	0.005621	-0.05466	-0.049404	-0.127807	-0.059962	-0.045831	-0.066991		0.038132	-0.106659	-0.106184	-0.037186	-0.150605	-0.065108	-0.155243
Pf3D7_02_v3	462913	467150	Dd2-224	PF3D7_0211500	GAF domain-related protein, putative	Core	0.070822	0.030793	0.015696	-0.019695	0.018931	0.002939	0.012163	-0.019756	-0.02231		0.043181	0.026616	0.00139	0.016154	0.011089	0.007021	-0.052547		0.070822	-0.008818	0.064071	0.027026	-0.033318	0.023398	0.015103	-0.063786	-0.004719		0.070822	-0.045113	0.072811	0.057186	0.016871	0.053113	0.002025
Pf3D7_02_v3	467597	468726	Dd2-225	PF3D7_0211600	UDP-N-acetylglucosamine transferase subunit ALG14, putative	Core	-0.051575	-0.117325	-0.034067	-0.049116	-0.06973	-0.050113	-0.056452	-0.051263	-0.052408		-0.159755	0.011411	0.010215	0.001639	-0.027555	0.007445	-0.232766		-0.051575	0.027289	-0.020906	-0.003783	-0.088114	-0.044549	-0.020448	-0.060939	0.0259		-0.051575	0.012851	0.109444	-0.007347	-0.028254	-0.015267	0.08521
Pf3D7_02_v3	469540	473741	Dd2-226	PF3D7_0211700	tyrosine kinase-like protein, putative	Core	0.078287	-0.012544	-0.003125	-0.021932	0.000141	-0.04024	-2.2e-05	-0.037985	0.030045		-0.006753	-0.031265	-0.031535	-0.038587	0.001362	-0.044875	-0.087466		0.078287	0.035914	-0.008039	0.002784	-0.034228	0.01938	-0.016183	-0.030664	-0.073215		0.078287	0.028987	0.050295	0.017151	-0.008744	-0.007615	0.042466
Pf3D7_02_v3	474992	477253	Dd2-227	PF3D7_0211800	asparagine--tRNA ligase	Core	0.019714	-0.106204	0.000577	-0.045599	-0.028968	-0.045528	0.005837	-0.051601	-0.035832		0.02123	0.011177	0.006647	0.009101	0.060419	-0.025767	-0.014976		0.019714	-0.014931	-0.051608	0.046859	0.012091	-0.061983	0.068033	-0.040783	-0.008574		0.019714	-0.055207	-0.000309	0.00191	-0.042901	-0.007143	0.043387
Pf3D7_02_v3	477254	479341	Dd2-228	PF3D7_0211900	pseudouridine synthase, putative	Core	0.117931	0.032179	-0.048409	-0.039595	-0.083192	-0.0931	0.027689	-0.061925	-0.118634		-0.085884	-0.122301	-0.046676	-0.098236	-0.095793	-0.172373	-0.107419		0.117931	-0.080082	-0.093249	0.029701	-0.087094	-0.159182	0.019658	-0.090817	-0.00979		0.117931	0.145406	0.05753	0.003558	0.039581	-0.022841	0.08958
Pf3D7_02_v3	479850	481682	Dd2-229	PF3D7_0212000	GDP-fructose:GMP antiporter, putative	Core	0.135622	0.063167	0.049547	0.031772	-0.000274	-0.015095	0.000875	0.039255	0.080409		-0.017443	-0.014727	0.06614	-0.0048	-0.019865	-0.014014	-0.170296		0.135622	0.087517	0.003393	0.054012	0.011796	-0.00249	0.076163	-0.010614	0.043885		0.135622	0.165043	0.101451	0.121402	0.092771	0.064097	0.169064
Pf3D7_02_v3	483186	489220	Dd2-230	PF3D7_0212100	conserved Plasmodium protein, unknown function	Core	0.09601	0.068385	0.068997	0.038816	0.057235	0.024421	0.032311	0.043528	0.018071		0.015591	-0.015296	0.018239	-0.027597	0.028554	-0.01874	-0.049816		0.09601	0.038075	0.051508	0.057847	0.018534	0.043312	0.093805	0.04252	0.045275		0.09601	0.080281	0.05217	0.067446	0.071807	0.079564	0.062777
Pf3D7_02_v3	489654	491068	Dd2-231	PF3D7_0212200	ribosomal protein L12, mitochondrial, putative	Core	-0.123143	-0.050874	-0.016832	-0.008743	-0.068912	-0.041641	-0.072909	-0.054206	-0.10112		-0.180444	-0.037793	-0.10636	-0.099702	-0.132674	-0.083841	-0.184186		-0.123143	0.015868	0.000286	-0.096284	-0.110392	-0.035745	0.012154	-0.103677	-0.046746		-0.123143	-0.095095	-0.008472	-0.089891	-0.083002	0.064622	-0.092155
Pf3D7_02_v3	492366	494556	Dd2-232	PF3D7_0212300	peptide chain release factor subunit 1, putative	Core	0.034851	-0.03232	0.010587	0.003755	0.008478	-0.000708	0.032667	0.031877	0.025777		0.068191	-0.015092	0.03356	0.026567	0.024173	0.047039	0.08937		0.034851	-0.044186	-0.059384	0.011203	-0.043615	-0.019055	0.042665	-0.016841	-0.029084		0.034851	0.036016	0.023501	0.004099	0.031313	0.012015	0.0091
Pf3D7_02_v3	494916	508104	Dd2-233	PF3D7_0212400	conserved Plasmodium membrane protein, unknown function	Core	0.02031	-0.047074	-0.009964	-0.047834	-0.032347	-0.080347	-0.040224	-0.047071	-0.044371		-0.076751	-0.092228	-0.078309	-0.090689	-0.065209	-0.075508	-0.092763		0.02031	-0.068202	-0.01861	-0.010494	-0.080727	-0.061469	-0.012713	-0.07851	-0.043118		0.02031	-0.076336	0.020818	-0.030415	-0.021443	-0.023361	-0.051581
Pf3D7_02_v3	509275	521996	Dd2-234	PF3D7_0212500	conserved Plasmodium protein, unknown function	Core	-0.036841	-0.04208	-0.026642	-0.067916	-0.071989	-0.06586	-0.058545	-0.052636	-0.054219		-0.048095	-0.102934	-0.076858	-0.071529	-0.049488	-0.05455	-0.084281		-0.036841	-0.044135	-0.011915	-0.042646	-0.046386	-0.060086	-0.067487	-0.030898	-0.060986		-0.036841	-0.046135	0.014729	-0.003591	-0.02277	-0.010011	-0.028862
Pf3D7_02_v3	522681	524249	Dd2-235	PF3D7_0212600	secreted protein with altered thrombospondin repeat domain	Core	-0.134655	-0.205666	-0.108305	-0.078043	-0.155034	-0.146805	-0.137778	-0.092188	-0.127344		0.140537	0.061762	0.076855	0.083548	0.071072	0.117077	0.166977		-0.134655	-0.107985	-0.181349	-0.224432	-0.096798	-0.058078	-0.283857	-0.082021	-0.169503		-0.134655	-0.139777	-0.10598	-0.204703	-0.154876	-0.146545	-0.064517
Pf3D7_02_v3	524450	526293	Dd2-236	PF3D7_0212700	SRR1-like protein	Core	-0.070848	0.026008	0.006549	0.037534	-0.043045	0.030895	-0.001739	-0.050986	-0.046713		-0.150977	-0.064537	-0.013586	-0.095391	-0.055017	-0.106071	-0.137145		-0.070848	-0.03601	0.042425	-0.002912	0.024048	-0.030586	-0.078306	0.041244	0.027449		-0.070848	-0.024198	0.080267	0.038332	0.023404	-0.02286	0.041957
Pf3D7_02_v3	527999	532173	Dd2-237	PF3D7_0212800	multidrug efflux pump, putative	Core	0.027531	-0.089694	-0.023894	-0.084671	-0.04615	-0.0358	-0.057086	-0.049097	-0.070423		0.039517	0.012866	0.024258	-0.032074	0.028176	0.014027	-0.003632		0.027531	-0.059895	-0.016966	-0.065984	-0.045845	-0.048282	-0.119484	-0.045144	-0.056563		0.027531	-0.067842	0.002115	-0.055691	-0.063778	-0.08538	0.010283
Pf3D7_02_v3	533003	534600	Dd2-238	PF3D7_0212900	arginyl-tRNA--protein transferase	Core	0.027479	-0.022705	-0.050135	-0.004193	-0.086815	-0.02343	-0.072364	-0.047081	-0.012241		-0.056466	-0.075022	0.001664	-0.034213	-0.021237	-0.065412	-0.073972		0.027479	-0.027092	-0.003809	0.053593	-0.008538	-0.025939	0.029321	0.003342	-0.0175		0.027479	-0.00224	0.033678	0.011221	0.000926	-0.011633	0.081498
Pf3D7_02_v3	535396	536396	Dd2-239	PF3D7_0213000	conserved protein, unknown function	Core	0.08695	0.120687	0.163832	0.197011	0.127136	0.145194	-0.042669	0.018274	0.091429		-0.240951	-0.138129	-0.113936	-0.141062	-0.18579	-0.144592	-0.20651		0.08695	0.097837	0.109822	0.152916	0.076783	0.068469	0.047722	0.092359	0.08854		0.08695	0.046193	0.127495	0.102473	0.108089	0.112411	0.012931
Pf3D7_02_v3	537539	539670	Dd2-240	PF3D7_0213100	protein SIS1	Core	-0.034976	-0.05946	-0.016921	-0.072882	-0.066051	-0.032253	-0.087149	-0.021698	-0.088418		-0.047579	-0.095664	-0.101779	-0.080113	-0.040469	-0.056418	-0.040281		-0.034976	-0.081861	-0.001761	-0.029918	-0.023328	-0.047856	-0.06717	-0.037886	-0.037768		-0.034976	-0.066524	-0.037853	0.074672	0.017492	-0.048424	0.005087
Pf3D7_02_v3	541680	546145	Dd2-241	PF3D7_0213400	protein kinase 7	Core	-0.029179	-0.033831	0.029532	-0.011477	0.018003	0.005689	-0.060588	-0.025203	-0.023262		0.019083	0.023885	-0.011563	0.003134	0.003486	0.02944	0.033125		-0.029179	-0.0039	-0.048393	-0.01354	-0.037703	-0.044953	0.050729	-0.039074	-0.034579		-0.029179	0.055483	0.101276	0.040673	0.018341	0.04361	0.058522
Pf3D7_02_v3	546232	555544	Dd2-242	PF3D7_0213600	conserved Plasmodium protein, unknown function	Core	0.032792	0.025107	0.037781	0.016134	0.032736	-0.003002	-0.018765	0.030756	0.010506		-0.087195	-0.041817	-0.071609	-0.066316	-0.069122	-0.041938	-0.103818		0.032792	-0.002109	-0.022367	-0.047048	0.018066	0.024394	0.032554	-0.014237	-0.017352		0.032792	0.014533	0.063363	0.003401	0.054612	0.025124	0.008586
Pf3D7_02_v3	556798	557946	Dd2-243	PF3D7_0213700	conserved protein, unknown function	Core	-0.004029	0.038527	0.029954	0.061852	0.089795	0.053672	-0.042189	-0.034117	-0.006268		-0.023597	0.022295	-0.088656	0.057185	0.007824	0.078723	-0.068028		-0.004029	0.01271	-0.016843	-0.036047	-0.078286	0.061951	-0.040791	-0.073492	0.02677		-0.004029	0.117371	0.087236	0.095124	-0.005112	-0.01387	0.012914
Pf3D7_02_v3	558335	560844	Dd2-244	PF3D7_0213800	conserved protein, unknown function	Core	0.130242	0.117551	0.070421	0.036078	0.135098	0.073077	0.090796	0.071587	0.092141		-0.089589	-0.013428	0.009942	-0.098203	0.013185	-0.092651	-0.196409		0.130242	0.09802	0.074228	0.056645	0.073563	0.025947	0.057909	0.056505	0.107558		0.130242	0.118673	0.200906	0.1237	0.093884	0.099726	0.156149
Pf3D7_02_v3	560872	564872	Dd2-245	PF3D7_0213900	RTR1 domain-containing protein, putative	Core	0.019553	-0.035653	0.024673	-0.022426	0.010235	-0.005623	-0.082953	-0.036685	-0.019824		-0.005544	-0.045961	-0.019696	0.023659	-0.03644	0.019276	-0.060172		0.019553	-0.035078	-0.037844	-0.015035	-0.060616	-0.044532	0.02313	-0.062839	-0.033484		0.019553	-0.055895	-0.029955	-0.010618	-0.029714	-0.023643	-0.083835
Pf3D7_02_v3	565871	568144	Dd2-246	PF3D7_0214000	T-complex protein 1 subunit theta	Core	0.004727	-0.019912	-0.010091	-0.054861	-0.020736	0.002345	-0.069524	-0.010817	-0.049041		0.005869	0.02165	0.062764	0.030372	0.035463	0.014428	0.00201		0.004727	-0.098652	-0.035494	-0.066647	-0.017201	-0.038303	-0.128743	-0.028111	0.018877		0.004727	0.016824	0.046691	0.026334	-0.016242	-0.039078	0.01281
Pf3D7_02_v3	568279	573565	Dd2-247	PF3D7_0214100	protein transport protein SEC31	Core	-0.05461	0.000167	-0.01232	-0.017008	-0.006707	-0.014186	0.035049	0.006303	-0.039224		0.080191	0.063855	0.088699	0.076014	0.126389	0.097048	0.056085		-0.05461	-0.035422	-0.020296	0.023449	-0.013771	0.002278	-0.007003	-0.047569	-0.033305		-0.05461	0.046219	0.050174	0.022921	-0.024843	0.000848	0.059134
Pf3D7_02_v3	574905	576304	Dd2-248	PF3D7_0214200	ribosomal protein L13, mitochondrial	Core	0.040546	0.037761	0.007933	0.119768	0.001527	0.050542	-0.09243	0.029982	-0.021869		-0.071822	-0.012175	-0.019828	-0.000906	-0.015476	-0.064922	-0.053101		0.040546	-0.042181	-0.045879	-0.039408	-0.00301	-0.010247	0.060736	-0.019498	0.017558		0.040546	-0.049329	-0.013556	-0.026221	-0.069395	-0.030084	-0.045901
Pf3D7_02_v3	578412	586414	Dd2-249	PF3D7_0214300	conserved Plasmodium protein, unknown function	Core	0.031564	-0.015333	0.021811	-0.00765	-0.007543	0.01596	0.008809	0.018472	-0.005735		0.028149	0.013218	-0.01197	-0.005307	-0.009448	0.011571	0.009285		0.031564	0.031603	0.015248	0.055134	-0.008431	0.010895	0.028201	-0.003558	0.004631		0.031564	0.038394	0.076765	0.062268	0.070943	0.035343	0.120351
Pf3D7_02_v3	586515	589301	Dd2-250	PF3D7_0214400	conserved protein, unknown function	Core	0.09177	-0.008711	-0.014275	0.040503	-0.041556	-0.025773	-0.079052	0.008583	-0.067201		0.048465	0.067739	0.023403	0.080156	0.040767	0.062893	0.058098		0.09177	-0.00113	0.003754	-0.01584	0.000659	-0.021525	-0.035434	-0.024423	0.023504		0.09177	0.074788	0.080425	0.093432	0.130804	-0.019979	0.15773
Pf3D7_02_v3	590251	591671	Dd2-251	PF3D7_0214500	conserved Plasmodium protein, unknown function	Core	0.054059	-0.006403	0.09275	-0.109991	0.033362	0.037557	0.003226	0.008875	0.00606		-0.09124	-0.048625	-0.01206	-0.056749	0.016367	-0.033567	-0.067662		0.054059	0.097128	0.088514	-0.035689	0.049949	-0.048693	0.218368	0.095204	0.102836		0.054059	0.116303	0.08258	0.061566	0.052561	0.062937	0.123233
Pf3D7_02_v3	593946	599584	Dd2-252	PF3D7_0214600	serine/threonine protein kinase, putative	Core	0.085301	-0.032804	-0.029828	-0.053681	-0.078137	-0.069743	-0.043813	-0.050047	-0.084685		-0.080563	-0.07535	-0.042981	-0.071422	-0.049132	-0.054862	-0.123823		0.085301	-0.025777	-0.028269	-0.017663	-0.052758	-0.026376	0.004782	-0.067026	-0.007801		0.085301	0.026528	0.024224	0.041843	0.015345	-0.018678	0.06908
Pf3D7_02_v3	599585	601962	Dd2-253	PF3D7_0214700	conserved Plasmodium protein, unknown function	Core	0.035414	0.068564	0.015871	0.07887	0.036032	0.000102	0.064421	0.073016	-0.002981		0.07519	0.072605	0.058599	0.070816	0.019387	0.04699	0.085153		0.035414	0.105953	0.056974	0.107758	0.045647	0.060742	0.143444	0.000345	0.060134		0.035414	0.159839	0.102559	0.069897	0.123819	0.136486	0.216022
Pf3D7_02_v3	604795	609575	Dd2-254	PF3D7_0214800	conserved Plasmodium membrane protein, unknown function	Core	-0.006126	-0.029446	-0.028673	-0.032369	-0.04539	-0.043316	-0.006701	-0.014478	-0.077077		-0.044332	-0.052647	0.001971	-0.048166	-0.053096	-0.027828	-0.067591		-0.006126	-0.035011	-0.015359	0.011543	-0.057891	-0.052905	-0.111852	-0.060608	-0.020187		-0.006126	-0.037043	-0.020759	-0.053096	-0.014445	-0.009618	0.033253
Pf3D7_02_v3	610375	615622	Dd2-255	PF3D7_0214900	rhoptry neck protein 6	Core	0.016194	0.049763	0.061658	0.032009	0.051146	0.040837	0.039163	0.043789	0.031146		0.06553	0.079945	0.020923	0.082798	0.046784	0.100097	0.033014		0.016194	0.059129	0.100616	0.057156	0.047317	0.0905	0.090475	0.087985	0.0424		0.016194	0.067693	0.064973	-0.013228	0.063504	0.101029	0.038006
Pf3D7_02_v3	616522	619679	Dd2-256	PF3D7_0215000	acyl-CoA synthetase	Core	0.151904	0.041493	0.114413	0.089084	0.115956	0.039777	0.078686	0.092498	0.068549		-0.085038	-0.012229	-0.03759	-0.05304	-0.010023	-0.031319	-0.058293		0.151904	0.100892	0.094295	0.100145	0.075542	0.06929	0.054117	0.067181	0.095855		0.151904	0.030774	0.040666	0.092743	0.085835	0.092903	0.032283
Pf3D7_02_v3	622274	624556	Dd2-257	PF3D7_0215100	RING zinc finger protein, putative	Core	0.043143	-0.026985	0.002931	-0.052654	-0.018806	-0.060616	-0.0246	-0.015251	-0.046267		-0.091664	-0.144621	-0.099522	-0.049309	-0.095016	-0.159322	-0.043972		0.043143	-0.004386	0.009221	0.057907	-0.072115	-0.047323	-0.017097	-0.019145	-0.050606		0.043143	0.024623	0.006759	0.097249	0.068231	0.035928	-0.005103
Pf3D7_02_v3	626726	627960	Dd2-258	PF3D7_0215200	conserved Plasmodium protein, unknown function	Core	0.237132	0.065779	0.0515	0.068767	0.048381	0.109594	-0.014102	-0.014538	0.038538		0.123376	0.075327	0.087347	0.099683	0.123736	0.039326	0.062878		0.237132	0.092151	0.156999	0.029914	-0.008776	0.106307	0.096911	0.008645	0.114051		0.237132	0.074991	0.09457	0.253288	0.110724	0.087854	0.044509
Pf3D7_02_v3	628392	631558	Dd2-259	PF3D7_0215300	acyl-CoA synthetase	Core	0.086709	-0.012149	0.040314	-0.008956	-0.008126	-0.021989	0.003777	-0.044652	-0.067651		0.059264	0.083018	0.078485	0.080765	0.063088	0.058619	0.034464		0.086709	0.024269	0.05721	0.017244	-0.003789	0.017323	-0.037439	0.034398	-0.027389		0.086709	0.00657	0.079483	0.021827	0.100187	0.015053	0.095022
Pf3D7_02_v3	634339	637757	Dd2-260	PF3D7_0215400	conserved Plasmodium protein, unknown function	Core	0.047996	0.016962	0.069129	0.070348	0.049349	0.064028	0.024833	0.003853	-0.033797		0.027183	0.068875	0.032074	0.054341	0.053264	0.050756	-0.045817		0.047996	0.034657	0.061655	-0.002104	0.067112	0.05937	0.010587	0.057183	0.029804		0.047996	-0.04443	0.034912	-0.018574	0.021738	0.048808	-0.0264
Pf3D7_02_v3	640150	642900	Dd2-261	PF3D7_0215500	conserved Plasmodium protein, unknown function	Core	0.022187	0.08252	0.104483	0.098424	0.104165	0.052348	0.047894	0.033751	0.050279		0.128319	0.120151	0.150193	0.114353	0.138199	0.134351	0.071347		0.022187	0.068654	0.063906	0.030794	0.050599	0.050332	-0.064484	0.039828	0.052894		0.022187	0.020416	0.016335	0.042191	0.033248	0.08262	-0.018724
Pf3D7_02_v3	642901	644567	Dd2-262	PF3D7_0215600	conserved Plasmodium protein, unknown function	Core	0.045405	0.065757	-0.000235	0.121316	0.099003	0.123587	0.076301	0.079334	0.10529		0.146225	0.144845	0.217705	0.262664	0.186291	0.198513	0.014945		0.045405	0.083532	0.016411	0.093412	0.063152	0.124881	-0.034054	0.077148	0.030777		0.045405	-0.028454	0.053501	0.082671	0.159296	0.058817	-0.01556
Pf3D7_02_v3	645679	650335	Dd2-263	PF3D7_0215700	DNA-directed RNA polymerase II subunit RPB2, putative	Core	-0.071257	-0.012955	0.003396	-0.013075	0.002662	-0.013003	-0.011284	-0.014404	0.01462		-0.021577	-0.014336	0.011212	-0.013401	0.019194	-0.034385	-0.040508		-0.071257	-0.037071	-0.009497	0.026482	0.011797	-0.019029	-0.019649	-0.053636	-0.011113		-0.071257	0.090446	0.04297	-0.001385	0.065347	0.002019	0.090424
Pf3D7_02_v3	650413	653612	Dd2-264	PF3D7_0215800	origin recognition complex subunit 5	Core	0.006811	0.02699	0.027461	0.033585	0.036376	-0.020873	-0.027908	0.012735	-0.033981		0.046338	-0.000304	0.058347	0.02992	0.02287	-0.011448	0.006206		0.006811	-0.000352	0.031067	0.042738	0.037133	0.01459	-0.037544	0.001731	-0.048474		0.006811	-0.004785	0.020718	-0.029893	0.030565	-0.01704	0.01156
Pf3D7_02_v3	654668	657090	Dd2-265	PF3D7_0215900	palmitoyltransferase DHHC11, putative	Core	0.17948	0.089006	0.130976	0.094029	0.092864	0.109066	0.035129	0.08065	0.08909		-0.03014	-0.042392	0.021617	0.039683	0.073818	0.020043	-0.070561		0.17948	0.140715	0.124198	0.09927	0.089018	0.025804	0.082008	0.03367	0.114912		0.17948	0.242961	0.211774	0.143067	0.235466	0.161908	0.191364
Pf3D7_02_v3	658386	664806	Dd2-266	PF3D7_0216000	DEAD/DEAH box helicase, putative	Core	-0.011477	-0.002971	-0.002108	0.003998	0.003572	0.019753	0.003549	0.015715	0.012207		-0.0787	-0.06679	-0.022294	-0.039465	-0.027428	-0.066067	-0.088535		-0.011477	0.01307	0.003173	0.027564	0.006755	0.019174	0.045151	-0.012616	-0.024629		-0.011477	0.0555	0.072717	0.055586	0.063217	0.010705	0.045801
Pf3D7_02_v3	664807	668758	Dd2-267	PF3D7_0216100	conserved Plasmodium protein, unknown function	Core	-0.03677	-0.051675	0.011286	-0.04573	0.035351	-0.03726	-0.019862	0.014699	-0.016569		-0.112105	-0.08305	-0.073305	-0.110922	-0.105705	-0.100719	-0.126073		-0.03677	-0.025204	0.025334	-0.050872	-0.026529	-0.052067	0.02278	-0.027798	-0.088311		-0.03677	-0.051765	0.03136	0.054489	-0.017231	0.018076	-0.026843
Pf3D7_02_v3	668759	670091	Dd2-268	PF3D7_0216200	conserved Plasmodium protein, unknown function	Core	0.00948	0.040118	-0.043334	-0.021293	-0.040678	-0.00273	-0.108385	-0.019866	-0.032668		0.059111	0.113727	0.083203	0.112893	0.155312	0.0424	0.061567		0.00948	0.066839	0.001077	-0.113942	0.021866	-0.016086	0.15486	-0.057415	-0.005717		0.00948	0.038065	0.011266	0.025574	0.021956	0.03134	0.090523
Pf3D7_02_v3	670163	674808	Dd2-269	PF3D7_0216300	conserved Plasmodium protein, unknown function	Core	0.021684	-0.017326	0.026481	-0.018405	-0.025555	-0.026214	0.015039	0.000316	-0.070714		-0.120163	-0.075655	-0.098631	-0.078114	-0.118466	-0.073859	-0.161123		0.021684	-0.001891	0.009597	0.020408	0.000312	-0.011517	-0.007124	0.006718	-0.039814		0.021684	0.059638	-0.014467	-0.010384	0.010217	0.011389	-0.002251
Pf3D7_02_v3	675181	677849	Dd2-270	PF3D7_0216400	vacuolar protein sorting-associated protein 45	Core	0.026739	-0.030012	0.010375	-0.026242	-0.005671	-0.046404	-0.007709	-0.058009	-0.068009		-0.027746	-0.07481	0.033048	-0.007032	0.040609	-0.032123	-0.031594		0.026739	0.022195	-0.019445	-0.046439	-0.057865	-0.017807	0.024647	0.000661	0.005621		0.026739	0.049824	0.058992	0.126991	0.024295	-0.045268	0.03445
Pf3D7_02_v3	678237	683953	Dd2-271	PF3D7_0216500	conserved Plasmodium protein, unknown function	Core	0.045406	-0.093073	-0.036967	-0.032534	-0.103309	-0.0656	-0.042814	-0.0502	-0.048095		-0.031855	-0.034669	-0.037516	-0.053894	-0.016028	-0.055988	-0.07443		0.045406	-0.037077	-0.021631	-0.069475	-0.072867	-0.08284	-0.010505	-0.040442	-0.070539		0.045406	-0.022185	-0.027551	-0.012434	-0.003184	-0.065144	0.047532
Pf3D7_02_v3	686235	688795	Dd2-272	PF3D7_0216600	MtN3-like protein	Core	0.034501	-0.102393	-0.02784	-0.01358	-0.02869	-0.067028	-0.050497	-0.040278	-0.068643		-0.143646	-0.18383	-0.154904	-0.122272	-0.108876	-0.130719	-0.165877		0.034501	-0.041809	-0.081421	-0.060828	-0.076399	-0.063464	-0.076979	-0.040591	-0.065261		0.034501	-0.070611	-0.049534	-0.072705	-0.009343	-0.081624	-0.04116
Pf3D7_02_v3	690061	695988	Dd2-273	PF3D7_0216700	autophagy-related protein 11, putative	Core	0.004154	-0.039267	-0.026122	-0.036503	-0.028489	-0.047924	-0.063395	-0.012798	0.009336		-0.070597	-0.064486	-0.074557	-0.025676	-0.065576	-0.075708	-0.080318		0.004154	-0.014281	0.000879	0.035735	-0.015511	-0.006202	0.065439	-0.043056	-0.062741		0.004154	0.05382	0.031642	0.029103	0.09657	0.045901	0.048273
Pf3D7_02_v3	695989	699811	Dd2-274	PF3D7_0216800	TMEM121 domain-containing protein, putative	Core	-0.051804	-0.025609	0.018955	0.016586	-0.024785	0.027624	0.00682	0.005758	-0.012936		0.010932	-0.012161	0.009017	0.024933	0.029188	0.007392	-0.118884		-0.051804	0.048192	0.027665	0.047089	0.003966	-0.003916	0.015882	0.024006	-0.007337		-0.051804	0.012552	0.013149	-0.035618	-0.009224	0.041402	0.042042
Pf3D7_02_v3	700995	702992	Dd2-275	PF3D7_0216900	conserved Plasmodium protein, unknown function	Core	-0.054751	0.055904	0.083477	0.065193	0.080974	0.002711	0.007953	0.041793	0.048061		-0.093784	-0.008136	0.005258	-0.009381	0.039467	0.013832	-0.197416		-0.054751	-0.017913	-0.002875	-0.003628	0.022765	-0.001322	0.094065	-0.038656	0.047839		-0.054751	-0.051672	0.133938	0.042153	0.095701	0.050497	0.01115
Pf3D7_02_v3	702993	706837	Dd2-276	PF3D7_0217000	conserved Plasmodium membrane protein, unknown function	Core	-0.039232	-0.03397	-0.022319	-0.009379	0.015635	-0.068843	-0.141591	-0.00616	-0.025973		-0.256811	-0.102474	-0.112927	-0.129451	-0.107853	-0.107926	-0.125155		-0.039232	0.000565	-0.070828	-0.07558	-0.070451	-0.074427	-0.028314	-0.101347	-0.072529		-0.039232	-0.074797	0.048893	0.002163	0.03301	-0.03046	-0.023746
Pf3D7_02_v3	707488	709596	Dd2-277	PF3D7_0217100	ATP synthase subunit alpha, mitochondrial	Core	0.010783	0.044765	0.011439	-0.018718	-0.008293	-0.070327	-0.035708	-0.014456	-0.023061		-0.070882	-0.055346	-0.03131	-0.038506	-0.005098	-0.065697	-0.103051		0.010783	0.01284	0.006464	0.046347	-0.019053	0.017242	-0.008905	-0.010596	0.005073		0.010783	0.045981	0.037639	0.031472	0.028625	0.078988	0.075678
Pf3D7_02_v3	709597	715502	Dd2-278	PF3D7_0217200	conserved Plasmodium protein, unknown function	Core	-0.016397	-0.107004	-0.061072	-0.112408	-0.093975	-0.075368	-0.123562	-0.078723	-0.070314		-0.12248	-0.134432	-0.086077	-0.05143	-0.088229	-0.046736	-0.126547		-0.016397	-0.067282	-0.088567	-0.071668	-0.127661	-0.114766	-0.055794	-0.106899	-0.10545		-0.016397	-0.005382	-0.002136	-0.043187	-0.072618	-0.079936	-0.025116
Pf3D7_02_v3	715548	716799	Dd2-279	PF3D7_0217300	AP-2 complex subunit sigma, putative	Core	-0.060358	-0.041321	-0.095074	-0.112537	-0.012364	0.004756	-0.119874	-0.001309	-0.032464		-0.063526	-0.077651	-0.041138	-0.028051	-0.099325	0.032734	-0.114626		-0.060358	-0.031941	0.045421	0.05074	-0.10671	-0.103178	-0.06833	-0.104073	-0.074075		-0.060358	0.071435	-0.002877	0.119484	0.082129	-0.017596	0.162096
Pf3D7_02_v3	717442	718531	Dd2-280	PF3D7_0217400	conserved protein, unknown function	Core	-0.219569	-0.175547	-0.100108	0.013325	-0.071295	-0.02683	-0.18819	-0.085143	-0.327724		0.057462	-0.027899	-0.026859	-0.049091	-0.010785	0.092408	0.044977		-0.219569	-0.164919	-0.032001	-0.001123	-0.049274	-0.040714	-0.251389	-0.07711	-0.103323		-0.219569	-0.173397	-0.067547	-0.172659	-0.003462	-0.157744	-0.054353
Pf3D7_02_v3	720187	722911	Dd2-281	PF3D7_0217500	calcium-dependent protein kinase 1	Core	-0.108589	-0.067186	-0.035324	-0.04056	0.018895	0.032944	0.050656	-0.000285	-0.097934		0.064489	-0.01665	0.01179	0.031167	-0.015412	0.069735	-0.098093		-0.108589	-0.000136	0.046605	-0.019003	-0.027219	-0.071052	-0.112723	-0.026207	0.016848		-0.108589	-0.309794	-0.095263	-0.104978	-0.187503	-0.039371	-0.110865
Pf3D7_02_v3	723497	730182	Dd2-282	PF3D7_0217600	conserved Plasmodium protein, unknown function	Core	-0.022987	-0.054854	-0.046096	-0.070521	-0.051652	-0.065053	-0.064295	-0.021996	-0.114256		-0.128844	-0.122723	-0.105583	-0.100826	-0.070917	-0.099632	-0.100456		-0.022987	-0.078333	-0.082522	-0.040977	-0.062265	-0.090362	-0.044246	-0.095814	-0.041489		-0.022987	-0.019797	-0.014412	-0.022702	0.026926	-0.069034	0.03096
Pf3D7_02_v3	730870	732562	Dd2-283	PF3D7_0217700	E2F-associated phosphoprotein, putative	Core	0.025995	-0.060449	-0.042095	-0.029266	-0.035407	-0.068538	-0.049613	-0.033798	-0.005223		-0.036534	0.000807	0.077646	-0.001204	-0.016108	-0.068145	-0.010893		0.025995	-0.017344	-0.101995	0.017866	-0.024427	-0.060842	-0.036056	-0.04814	-0.015461		0.025995	-0.06781	0.100797	-0.099318	0.055122	0.012842	-0.079532
Pf3D7_02_v3	734022	734845	Dd2-284	PF3D7_0217800	40S ribosomal protein S26	Core	0.211487	0.046049	0.0973	0.142648	0.074513	0.041615	0.068663	0.146435	0.153769		-0.088738	-0.084847	-0.021579	-0.186147	-0.026646	-0.100123	0.050968		0.211487	0.153352	0.048973	0.094566	0.099865	0.045289	0.157046	0.074088	0.050121		0.211487	0.282356	0.149062	0.200561	0.239364	0.050512	0.108277
Pf3D7_02_v3	735188	737247	Dd2-285	PF3D7_0217900	conserved Plasmodium protein, unknown function	Core	0.0715	0.086427	0.050631	0.072308	0.043766	-0.002889	-0.004357	0.032627	-0.032264		-0.076284	-0.066529	-0.037699	-0.043702	-0.091037	-0.057708	-0.013061		0.0715	-0.023154	0.024598	0.031133	0.019226	0.003874	0.116349	-0.03274	-0.050599		0.0715	0.034324	0.083769	0.064778	-0.002592	0.018945	0.001613
Pf3D7_02_v3	738610	740102	Dd2-286	PF3D7_0218000	replication factor C subunit 2, putative	Core	0.02887	-0.122795	-0.049633	-0.076385	-0.059904	-0.017791	-0.12406	-0.084505	-0.073291		-0.021838	-0.052672	0.002386	-0.027557	-0.030788	-0.010737	0.017812		0.02887	-0.113966	-0.045939	-0.096238	-0.040665	-0.015178	-0.104939	-0.094218	-0.092598		0.02887	0.033581	-0.044851	-0.09628	-0.091629	-0.135322	0.097521
Pf3D7_02_v3	740764	742709	Dd2-287	PF3D7_0218100	conserved protein, unknown function	Core	-0.036932	-0.150898	0.029074	-0.03476	0.000731	-0.072458	-0.081074	-0.014761	-0.037018		-0.198412	-0.173451	-0.148493	-0.120078	-0.151875	-0.145681	-0.154791		-0.036932	-0.084332	-0.082454	-0.049067	-0.106263	-0.030929	-0.099815	-0.028699	-0.134059		-0.036932	0.064144	-0.026776	-0.068989	-0.053103	-0.029241	-0.015678
Pf3D7_02_v3	743039	745962	Dd2-288	PF3D7_0218200	SUZ domain-containing protein, putative	Core	0.052008	-0.018444	0.02722	-0.028672	0.010645	-0.025463	-0.068003	0.011286	-0.06152		0.116281	0.01425	0.054673	0.065929	0.104739	0.104506	-0.063555		0.052008	-0.061812	0.022947	-0.007472	0.049788	-0.06175	-0.025558	-0.011854	-0.009415		0.052008	0.078675	0.058568	0.088209	0.054962	0.017175	0.133732
Pf3D7_02_v3	747316	749615	Dd2-289	PF3D7_0218300	rRNA methyltransferase, putative	Core	-0.024266	0.064753	-0.026195	-0.044523	0.019656	-0.058562	-0.064203	-0.087832	-0.058238		0.012105	0.003309	0.019457	-0.005931	0.033437	-0.037425	-0.017001		-0.024266	-0.052711	-0.120043	0.029843	-0.111982	-0.093733	-0.01881	-0.055858	-0.026844		-0.024266	-0.013373	-0.040993	0.026421	0.000759	-0.011355	-0.008067
Pf3D7_02_v3	749799	751987	Dd2-290	PF3D7_0218400	ATP-dependent RNA helicase DDX47, putative	Core	-0.136628	-0.103794	-0.10213	-0.0928	-0.094663	-0.09674	-0.079617	-0.107137	-0.121726		-0.031117	-0.06651	-0.089547	-0.019193	-0.006661	0.006307	-0.128201		-0.136628	-0.098697	-0.044618	-0.108623	-0.070794	-0.069819	-0.115279	-0.074145	-0.065257		-0.136628	-0.172916	-0.15826	-0.123665	-0.099149	-0.029221	-0.073788
Pf3D7_02_v3	752716	753689	Dd2-291	PF3D7_0218500	small nuclear ribonucleoprotein Sm D2, putative	Core	-0.133025	-0.087901	-0.018937	-0.143381	-0.036333	0.008385	-0.045156	0.028514	-0.165079		-0.112756	-0.091807	-0.186341	-0.178551	-0.125841	-0.129893	-0.157011		-0.133025	-0.092207	-0.048855	0.033707	-0.009662	-0.05688	-0.055676	-0.03975	-0.032992		-0.133025	-0.245078	-0.052925	-0.079867	-0.025804	0.009778	-0.135284
Pf3D7_02_v3	755168	762810	Dd2-292	PF3D7_0218600	patatin-like phospholipase, putative	Core	-0.114442	-0.064671	-0.056123	-0.074257	-0.087242	-0.05493	-0.093217	-0.058239	-0.107244		-0.027562	-0.089506	-0.114037	-0.035559	-0.050436	-0.054947	-0.083312		-0.114442	-0.045347	-0.075018	-0.005346	-0.034513	-0.024113	-0.083198	-0.05411	-0.040574		-0.114442	-0.098998	-0.026825	-0.029449	-0.037272	-0.025375	-0.027144
Pf3D7_02_v3	763241	765441	Dd2-293	PF3D7_0218700	pre-mRNA-processing protein 45, putative	Core	0.064088	-0.095024	-0.019331	-0.045026	-0.098679	-0.077455	-0.12605	-0.068907	-0.017582		-0.128328	-0.06652	-0.096757	-0.126861	-0.080221	-0.082418	-0.005344		0.064088	-0.102972	-0.069829	-0.041265	-0.121037	-0.035672	-0.066779	-0.04633	-0.094857		0.064088	0.027908	0.029641	-0.004099	0.054044	0.021022	-0.020991
Pf3D7_02_v3	766140	767265	Dd2-294	PF3D7_0218800	ribonuclease P	Core	0.25883	0.225036	0.106106	0.128132	0.151343	0.087174	0.121201	0.093466	0.08534		0.047679	0.025877	0.115526	-0.02872	0.032739	0.02322	0.175566		0.25883	0.177473	0.142519	0.101349	0.111367	0.108877	0.182666	0.073375	0.086757		0.25883	0.099584	0.135385	0.200266	0.208077	0.09593	0.228128
Pf3D7_02_v3	769511	771291	Dd2-295	PF3D7_0219100	saccharopine dehydrogenase, putative	Core	0.035867	-0.127741	-0.07109	-0.033605	-0.121062	-0.062432	-0.147357	-0.02993	-0.054337		-0.032832	0.002473	-0.031798	-0.038447	-0.007856	0.004778	-0.016471		0.035867	-0.05083	-0.039673	-0.03756	-0.029729	0.012705	0.00869	-0.036511	-0.072338		0.035867	0.021048	-0.04491	0.035441	0.02844	-0.065523	0.011222
Pf3D7_02_v3	774565	776286	Dd2-296	PF3D7_0219400	ribosome associated membrane protein RAMP4, putative, unspecified product	Core	0.032646	-0.067988	0.027682	0.014932	0.047358	-0.093953	-0.1417	-0.036771	-0.045693		0.15925	0.081884	0.050124	0.033403	0.13374	0.170905	0.173516		0.032646	-0.023126	-0.02465	-0.067075	-0.043128	0.032445	-0.271328	0.033575	0.003284		0.032646	-0.023345	-0.081054	-0.025416	-0.040707	-0.041807	-0.016765
Pf3D7_02_v3	776578	778315	Dd2-297	PF3D7_0219500	pseudouridine synthase, putative	Core	0.010842	-0.005457	-0.098035	-0.008317	-0.084851	-0.063012	-0.199503	-0.071565	-0.043525		-0.062903	0.024869	-0.026874	-0.023491	-0.018777	-0.018186	-0.03223		0.010842	-0.019901	-0.064484	-0.093837	-0.064615	0.005845	0.014958	-0.015172	-0.060556		0.010842	0.005971	-0.072235	-0.006094	-0.027265	0.010398	-0.02657
Pf3D7_02_v3	779168	782382	Dd2-298	PF3D7_0219600	replication factor C subunit 1, putative	Core	0.002614	-0.012972	-0.039021	0.045278	-0.04804	-0.059279	-0.103076	-0.030246	-0.014923		-0.012305	-0.0491	-0.008348	-0.025308	-0.008168	0.011346	-0.051872		0.002614	-0.012345	-0.037487	-0.021583	0.02175	0.028137	-0.139811	0.007019	-0.036541		0.002614	0.093647	0.032388	0.052225	-0.035382	-0.047069	0.050394
Pf3D7_02_v3	783473	785078	Dd2-299	PF3D7_0219700	Plasmodium exported protein (PHISTc), unknown function	Core	-0.027036	-0.080443	0.012927	-0.048443	-0.051311	-0.026185	-0.10006	-0.016172	-0.158578		-0.144991	-0.242228	-0.122898	-0.167494	-0.106669	-0.069745	-0.117567		-0.027036	-0.018222	-0.086215	-0.048201	-0.041744	-0.079321	0.018771	-0.059744	-0.075519		-0.027036	0.03243	-0.061479	-0.061223	0.031477	-0.000198	-0.078339
Pf3D7_02_v3	786620	788190	Dd2-300	PF3D7_0219800	Plasmodium exported protein (PHISTc), unknown function	Core	-0.087071	-0.056112	-0.093026	-0.007472	-0.115745	-0.051634	-0.108944	-0.020887	-0.092233		-0.038716	-0.070005	-0.015355	-0.032657	-0.114033	-0.03433	-0.033078		-0.087071	-0.054328	-0.021908	-0.007302	-0.002848	-0.043412	-0.088208	-0.001521	-0.034026		-0.087071	-0.064602	0.004738	-0.11327	-0.055665	-0.034297	0.013
Pf3D7_02_v3	791214	792631	Dd2-301	PF3D7_0219900	Plasmodium exported protein, unknown function	Core	0.14283	0.08045	0.169466	0.146156	0.16301	0.111587	0.025638	0.144923	0.113195		0.056887	0.12332	0.099187	0.031406	0.062278	0.14638	0.014408		0.14283	0.21347	0.045723	0.131868	0.146449	0.103413	0.179235	0.216411	-0.051499		0.14283	0.045043	0.051964	0.101829	0.146385	0.115381	0.011913
Pf3D7_02_v3	796502	801836	Dd2-302	PF3D7_0220000	liver stage antigen 3	Core	0.031557	0.087573	0.074289	0.137429	0.072848	0.083711	0.021636	0.066268	0.073718		-0.044863	-0.046319	-0.059523	-0.068346	-0.055566	-0.069763	-0.041295		0.031557	0.087286	0.11024	0.041924	0.051133	0.100315	0.133112	0.10968	0.096279		0.031557	0.039425	0.041687	0.110691	0.000546	0.073439	0.008099
Pf3D7_02_v3	804270	807991	Dd2-303	PF3D7_0220100	DnaJ protein, putative	Core	-0.028578	0.023136	-0.023369	-0.020017	-0.048865	0.000678	-0.0159	-0.023402	-0.062133		0.067395	-0.033025	0.003534	0.016042	0.059247	0.02899	-0.000862		-0.028578	0.026883	0.068382	0.014004	0.025865	0.037387	-0.057664	-0.019501	0.007424		-0.028578	0.074629	0.021638	0.009392	-0.054381	-0.034509	0.042209
Pf3D7_02_v3	809261	810548	Dd2-304	PF3D7_0220200	Plasmodium exported protein, unknown function	Core	-0.244218	-0.219694	-0.035786	-0.136358	-0.13494	-0.140473	-0.25717	-0.122579	-0.276564		0.182709	0.022028	0.053784	0.077128	0.022478	0.063711	-0.060872		-0.244218	-0.142089	-0.142417	-0.044568	-0.106102	-0.052144	-0.049446	-0.090644	-0.132877		-0.244218	-0.263625	-0.057333	-0.328744	-0.171829	-0.09319	-0.097837
Pf3D7_02_v3	813577	814904	Dd2-305	PF3D7_0220300	Plasmodium exported protein, unknown function	Core	0.077246	0.044024	0.087613	0.1241	0.132339	0.06446	0.043969	0.109542	0.010912		0.224081	0.206183	0.167516	0.20298	0.276139	0.247493	0.062788		0.077246	0.001023	0.152005	0.095991	0.080347	0.114918	0.031105	0.065747	0.083477		0.077246	0.096038	0.171816	0.121594	0.070535	0.056122	0.137236
Pf3D7_02_v3	820179	822791	Dd2-306	PF3D7_0220400	DnaJ protein, putative, pseudogene	Core	-0.052062	-0.030937	0.048503	-0.008574	-0.005818	0.041148	-0.016952	-0.017748	0.031615		-0.047573	-0.02494	-0.053586	0.00892	-0.0491	-0.038485	-0.035689		-0.052062	0.010822	-0.032523	-0.080403	0.019825	0.058785	0.084582	0.001187	0.005634		-0.052062	-0.105383	-0.054358	0.121046	-0.187492	-0.030344	-0.037912
Pf3D7_02_v3	823575	825114	Dd2-307	PF3D7_0220500	Plasmodium exported protein (hyp2), unknown function	Core	-0.025559	-0.019077	-0.010393	0.050034	-0.030967	0.022664	-0.090302	-0.003401	-0.064942		0.088249	0.029289	-0.085597	0.045618	0.027984	0.024043	-0.120653		-0.025559	0.058863	0.028269	0.064855	-0.044984	0.04486	0.047748	-0.009632	0.006122		-0.025559	-0.122565	-0.04755	-0.007839	-0.13034	-0.037184	-0.151873
Pf3D7_02_v3	830939	832255	Dd2-308	PF3D7_0220600	Plasmodium exported protein (hyp9), unknown function	Core	-0.215155	-0.04202	-0.079736	0.001765	-0.154109	-0.111544	-0.218465	-0.084432	-0.187819		0.010521	-0.074671	0.009297	-0.033704	-0.066943	-0.063834	0.061115		-0.215155	-0.052777	-0.043639	-0.062709	-0.136932	-0.096115	-0.212811	-0.077215	-0.199166		-0.215155	-0.22199	-0.211711	-0.120288	-0.259822	-0.216195	-0.185422
Pf3D7_02_v3	833555	834938	Dd2-309	PF3D7_0220700	Plasmodium exported protein (hyp9), unknown function	Core	-0.074377	-0.066276	-0.006243	-0.060145	0.010352	-0.033159	-0.133359	-0.030253	0.023424		0.001658	-0.060052	-0.048861	0.006594	0.008573	-0.049414	-0.091613		-0.074377	-0.096874	0.012016	-0.127488	0.04896	-0.005581	-0.026415	-0.006261	-0.012058		-0.074377	-0.146442	-0.073131	-0.057424	-0.227573	0.019962	-0.163945
Pf3D7_02_v3	838593	844366	Dd2-310	PF3D7_0220800	cytoadherence linked asexual protein 2	Core	0.000447	-0.040901	-0.06687	-0.059925	-0.020112	-0.021163	-0.083004	-0.006726	-0.04039		0.017743	-0.024633	0.01315	-0.002409	0.039461	0.006762	0.029076		0.000447	-0.052067	-0.075648	-0.041012	-0.037493	-0.069321	-0.028299	-0.016111	-0.072767		0.000447	0.035387	-0.026545	-0.001182	-0.090026	-0.039402	0.025843
Pf3D7_02_v3	845350	846625	Dd2-311	PF3D7_0220900	Plasmodium exported protein, unknown function, pseudogene	Core	-0.060592	0.00589	-0.027086	0.055072	0.023875	0.028098	-0.108711	-0.016018	-0.026091		-0.106973	-0.056611	-0.097365	-0.111775	-0.041035	0.007678	-0.006447		-0.060592	0.113977	0.0624	-0.030449	0.034744	0.00501	0.042585	0.00552	0.001977		-0.060592	-0.068338	-0.105037	-0.049733	-0.157023	-0.070349	-0.050569
Pf3D7_02_v3	847842	849369	Dd2-312	PF3D7_0221000	Plasmodium exported protein, unknown function	Core	-0.048301	-0.134404	-0.104181	-0.097008	-0.101551	-0.014612	-0.105609	-0.056162	-0.127525		-0.001549	0.104468	0.059644	0.086144	0.049093	0.083953	0.07986		-0.048301	-0.123786	-0.052362	-0.037188	-0.071388	-0.081942	-0.080267	0.013734	-0.099853		-0.048301	-0.257318	-0.19656	-0.077768	-0.164281	-0.093755	-0.189973
Pf3D7_02_v3	850802	852212	Dd2-313	PF3D7_0221100	Plasmodium exported protein, unknown function, pseudogene	Core	-0.011337	-0.090808	-0.079846	0.100295	-0.055453	0.000275	-0.116441	-0.067933	-0.17403		-0.098494	0.008335	0.042255	0.096122	0.118764	0.101727	-0.180428		-0.011337	-0.076063	-0.029117	-0.044409	-0.073249	0.028384	-0.100526	-0.089214	0.059002		-0.011337	-0.107653	-0.001681	0.069883	-0.037549	0.021484	-0.123278
Pf3D7_02_v3	854716	855988	Dd2-314	PF3D7_0221200	Plasmodium exported protein (hyp15), unknown function	Core	-0.132285	-0.152267	-0.146146	-0.129099	-0.074684	-0.056781	-0.170366	-0.123149	-0.032414		0.183708	0.121232	0.112679	0.179836	0.090878	0.260955	0.117144		-0.132285	-0.168046	-0.11255	-0.18808	-0.158114	-0.073158	-0.159502	-0.158545	-0.090725		-0.132285	-0.290751	-0.30091	-0.26848	-0.370009	-0.18032	-0.227249
Pf3D7_02_v3	857317	858925	Dd2-315	PF3D7_0221300	Plasmodium exported protein, unknown function, pseudogene	Core	0.011137	0.052008	0.132036	0.154194	0.078229	0.136027	0.043384	0.092462	0.146293		-0.03009	0.029844	0.057727	-0.079723	0.038866	-0.024769	-1.2e-05		0.011137	0.122985	0.083819	-0.001187	0.108563	0.026329	-0.00764	0.07467	-0.041381		0.011137	-0.00157	-0.060572	0.080385	-0.026936	0.066505	-0.085892
Pf3D7_02_v3	860216	861754	Dd2-316	PF3D7_0221400	stevor	Core	0.055342	-0.10703	-0.092806	-0.025542	-0.06316	-0.06134	-0.165186	-0.052366	-0.146209		0.010645	-0.002433	0.005762	0.005511	-0.003938	0.004355	-0.009918		0.055342	-0.124118	-0.083342	-0.119587	-0.065112	-0.0672	-0.14383	-0.051448	-0.082111		0.055342	-0.13716	-0.142706	-0.113742	-0.167373	-0.057909	-0.17538
Pf3D7_03_v3	69210	72169	Dd2-332	PF3D7_0301000	acyl-CoA synthetase	Core	0.122438	-0.069005	-0.053993	-0.080167	-0.104935	-0.104049	-0.088756	-0.011165	-0.03157		-0.116523	-0.082855	0.040145	0.015569	0.022156	0.007017	-0.127015		0.122438	-0.067489	-0.073148	-0.047025	-0.070464	-0.039082	-0.030268	-0.087822	-0.022153		0.122438	0.042342	0.030111	0.031662	0.060342	-0.027378	0.177316
Pf3D7_03_v3	76244	77724	Dd2-333	PF3D7_0301100	Plasmodium exported protein (hyp13), unknown function	Core	0.180598	-0.239263	-0.163697	-0.127795	-0.098036	-0.180242	-0.248891	-0.178957	-0.174042		0.044663	-0.058167	-0.058851	-0.031488	-0.038093	0.041418	-0.035919		0.180598	-0.047563	-0.104837	-0.035927	-0.135462	-0.225604	-0.094022	-0.135189	-0.118842		0.180598	-0.177656	-0.079907	-0.095032	-0.087946	-0.045657	-0.0372
Pf3D7_03_v3	77945	80643	Dd2-334	PF3D7_0301200	serine/threonine protein kinase, FIKK family	Core	0.021287	-0.078528	-0.137993	-0.12137	-0.082207	-0.080984	-0.139734	-0.058519	-0.029095		0.055186	0.019107	0.091269	0.139003	0.046682	0.157727	0.04051		0.021287	-0.022867	-0.042972	-0.08263	-0.018464	-0.04404	-0.099991	-0.058452	-0.120132		0.021287	-0.022011	-0.033567	-0.049471	0.071209	-0.082473	0.076248
Pf3D7_03_v3	81761	83765	Dd2-335	PF3D7_0301300	epoxide hydrolase 1	Core	0.142981	0.038171	0.016235	0.042755	0.03371	0.023889	0.021904	0.019928	0.124632		0.024233	0.035104	0.125496	0.030902	0.099798	0.04889	-0.001963		0.142981	0.101616	0.111128	0.020168	0.029825	0.092393	0.237624	0.075768	0.039339		0.142981	0.078028	0.115842	0.123703	0.117496	0.029869	0.178475
Pf3D7_03_v3	85055	86381	Dd2-336	PF3D7_0301400	Plasmodium exported protein, unknown function	Core	0.199677	-0.165511	-0.031222	0.100448	0.097153	-0.014497	-0.116425	-0.045482	0.02003		0.003821	-0.083138	-0.044382	-0.105714	-0.031358	-0.007038	0.007849		0.199677	-0.031246	0.011888	-0.074687	0.059137	0.056998	0.056404	-0.03795	0.003587		0.199677	0.054493	0.147437	0.019698	0.016803	-0.050804	0.130039
Pf3D7_03_v3	88000	89481	Dd2-337	PF3D7_0301500	Plasmodium exported protein, unknown function	Core	0.033693	0.024426	-0.031874	0.028844	-0.077326	-0.07289	-0.074416	-0.066822	0.008236		0.017314	0.022121	0.123152	-0.044465	0.106333	0.063657	-0.198693		0.033693	-0.026853	-0.042225	-0.026056	-0.038304	0.024758	-0.046013	0.014821	0.057699		0.033693	0.065105	0.028184	0.08817	0.072795	-0.026429	0.158103
Pf3D7_03_v3	90865	93713	Dd2-338	PF3D7_0301600	Plasmodium exported protein (hyp1), unknown function	Core	0.056245	0.072509	0.028381	0.039986	-0.017688	0.008628	0.016244	0.052562	0.017502		0.042901	0.022809	0.105777	0.072235	0.081513	0.054259	0.007684		0.056245	0.002598	0.004546	-0.050988	0.086541	0.093503	0.036823	0.047948	0.011473		0.056245	0.074943	0.039547	0.052191	0.058258	0.04804	0.132586
Pf3D7_03_v3	96318	98157	Dd2-339	PF3D7_0301700	Plasmodium exported protein, unknown function	Core	0.07103	-0.048596	0.023322	-0.044939	-0.108714	-0.028408	-0.094586	-0.028246	-0.062091		-0.108063	-0.10612	-0.067201	-0.078721	-0.038172	-0.105423	-0.154745		0.07103	-0.003199	-0.030456	-0.070446	-0.035883	-0.059171	-0.194593	-0.054344	-0.060724		0.07103	-0.063135	0.010145	-0.06167	-0.032608	-0.109261	0.008625
Pf3D7_03_v3	104075	105531	Dd2-340	PF3D7_0301800	Plasmodium exported protein, unknown function	Core	0.04812	0.074796	0.014874	0.02657	0.008862	-0.060929	-0.113524	0.045445	0.003522		-0.134871	-0.081125	-0.066757	-0.047846	-0.004576	-0.046228	-0.192872		0.04812	-0.063509	-0.047169	0.006094	-0.056777	0.041181	-0.016474	0.01724	0.013151		0.04812	-0.036369	-0.023221	0.097509	0.008016	-0.044151	0.153231
Pf3D7_03_v3	105663	107359	Dd2-341	PF3D7_0301900	conserved protein, unknown function	Core	0.103608	-0.070925	-0.034255	-0.01507	0.035397	-2.3e-05	-0.059876	0.027241	0.02751		-0.339393	-0.127279	-0.146228	-0.220138	-0.091758	-0.270767	-0.276707		0.103608	0.057109	-0.060024	-0.006892	-0.057986	-0.014922	0.05106	-0.041049	-0.050007		0.103608	0.274793	0.053582	0.193903	0.021978	-0.057685	0.150516
Pf3D7_03_v3	107711	110130	Dd2-342	PF3D7_0302000	pre-mRNA-splicing factor PRP46, putative	Core	-0.077141	-0.047517	-0.022484	-0.032137	-0.053654	-0.022284	-0.061993	-0.019281	-0.068246		0.038722	0.0017	-0.034036	-0.009172	0.029824	-0.002127	0.01917		-0.077141	-0.051017	-0.052926	-0.080498	-0.009959	-0.024005	-0.079358	-0.023701	-0.031346		-0.077141	-0.090873	-0.112828	-0.039822	-0.082668	-0.062637	-0.079531
Pf3D7_03_v3	113820	118336	Dd2-343	PF3D7_0302100	serine/threonine protein kinase	Core	-0.011364	-0.041436	-0.041707	-0.024367	-0.016106	-0.032928	-0.092697	-0.022925	-0.040303		-0.046801	-0.025773	0.018249	0.003745	0.052374	0.024474	-0.073587		-0.011364	-0.056464	-0.089214	-0.041174	-0.03703	-0.040441	-0.029974	-0.066075	-0.037247		-0.011364	0.120926	0.063022	0.068064	0.082951	-0.011573	0.165018
Pf3D7_03_v3	119208	124985	Dd2-344	PF3D7_0302200	cytoadherence linked asexual protein 3.2	Core	-0.00307	-0.076212	-0.106877	-0.071553	-0.016731	-0.053658	-0.132757	-0.055313	-0.080089		-0.042249	-0.066945	-0.046541	0.010432	0.035288	-0.016217	-0.054642		-0.00307	-0.124502	-0.087825	-0.068977	-0.076727	-0.096183	-0.070699	-0.077365	-0.112848		-0.00307	0.027622	-0.017452	0.027871	-0.012741	-0.046087	0.063024
Pf3D7_03_v3	125742	130485	Dd2-345	PF3D7_0302300	erythrocyte membrane protein 1 (PfEMP1), pseudogene	Core	0.051056	-0.013685	-0.025656	-0.041196	0.02039	-0.016216	-0.057377	0.005407	-0.025806		-0.06109	-0.050135	0.006899	-0.038313	0.028435	-0.062946	-0.049642		0.051056	-0.053772	-0.043978	-0.004228	-0.049151	-0.044289	-0.014041	-0.030955	-0.042365		0.051056	0.040731	0.088888	0.02683	0.085371	0.017054	0.128336
Pf3D7_03_v3	132082	133752	Dd2-346	PF3D7_0302400	unspecified product	Core	0.089791	0.065144	-0.040774	-0.113582	-0.076803	-0.046906	-0.068421	-0.035469	-0.192546		-0.348501	-0.131998	-0.255581	-0.034328	-0.016794	-0.131518	-0.460802		0.089791	0.033851	-0.017973	-0.049673	-0.084515	-0.076235	0.055836	-0.034869	-0.108641		0.089791	-0.065015	0.059943	0.115168	0.030407	-0.013909	0.052059
Pf3D7_03_v3	135168	140910	Dd2-347	PF3D7_0302500	cytoadherence linked asexual protein 3.1	Core	-0.084519	-0.017581	-0.028857	0.005651	0.064606	0.021662	-0.046624	0.040082	0.015473		0.139806	0.112516	0.086379	0.125081	0.131086	0.088977	0.068084		-0.084519	-0.002868	-0.013168	-0.041459	0.010435	0.011597	-0.054942	0.025729	-0.005597		-0.084519	0.067188	-0.01663	-0.036539	-0.00901	-0.003264	0.107397
Pf3D7_03_v3	141306	145903	Dd2-348	PF3D7_0302600	ABC transporter B family member 4, putative	Core	0.057549	-0.008843	-0.031955	-0.085192	-0.021988	-0.033712	-0.079727	-0.028312	-0.091741		-0.155616	-0.095703	-0.097293	-0.122373	-0.057041	-0.08636	-0.076896		0.057549	-0.085593	-0.127258	-0.06998	-0.051614	-0.117388	-0.083509	-0.078874	-0.054909		0.057549	0.135759	0.040314	-0.015133	0.016009	-0.038293	0.113409
Pf3D7_03_v3	146122	147306	Dd2-349	PF3D7_0302700	CDGSH iron-sulfur domain-containing protein, putative	Core	-0.017544	0.077581	-0.110599	-0.113226	-0.062787	-0.051642	-0.092745	-0.129076	-0.090661		-0.064745	-0.181965	-0.162732	-0.140592	-0.053106	-0.025533	-0.015783		-0.017544	-0.065836	-0.011599	0.012996	-0.163056	-0.124912	-0.012302	-0.092844	-0.126399		-0.017544	-0.081418	-0.046457	0.070027	-0.017487	0.058555	0.035292
Pf3D7_03_v3	147796	149555	Dd2-350	PF3D7_0302800	RNA-binding protein, putative	Core	0.109878	-0.024739	-0.026806	0.012915	-0.060792	-0.033669	-0.043572	0.094467	-0.129443		-0.012213	-0.094852	-0.037035	-0.060894	0.041934	-0.062064	-0.054365		0.109878	-0.038194	-0.055418	0.046364	0.038461	-0.032944	0.015596	-0.007852	-0.011214		0.109878	-0.040324	-0.003087	0.018379	0.018065	0.074242	0.01644
Pf3D7_03_v3	151918	156396	Dd2-351	PF3D7_0302900	exportin-1, putative	Core	0.047813	0.036225	0.025543	0.02594	0.017849	0.036217	-0.053585	0.049638	-0.014709		0.07172	0.008428	0.01087	0.046777	0.06109	0.031533	0.05286		0.047813	-0.00824	0.011711	-0.027243	0.013696	0.011723	0.001726	0.012745	0.00935		0.047813	0.050894	0.03793	0.062303	0.007745	0.044844	0.043247
Pf3D7_03_v3	159103	161954	Dd2-352	PF3D7_0303000	N-ethylmaleimide-sensitive fusion protein	Core	-0.04245	0.004824	-0.020059	-0.011149	-0.002567	0.040275	0.024473	0.011998	-0.010683		0.064157	-0.025393	0.077922	0.046447	0.1075	0.042523	0.01806		-0.04245	0.029038	0.069285	0.068186	0.002214	0.002637	0.001767	-0.006285	-0.005423		-0.04245	-0.025602	0.054946	0.010541	-0.0525	0.040731	0.039264
Pf3D7_03_v3	162528	167353	Dd2-353	PF3D7_0303100	CLP1 P-loop domain-containing protein, putative	Core	-0.056184	-0.044794	0.003702	-0.006312	0.053041	0.016503	-0.071865	0.052826	-0.055189		-0.037291	-0.039395	0.018156	0.039439	0.078789	0.015023	-0.006723		-0.056184	-0.017935	-0.04698	-0.036995	-0.047118	-0.017043	-0.056154	0.037837	-0.032566		-0.056184	-0.005781	0.056493	0.044506	0.00109	-7.7e-05	0.08545
Pf3D7_03_v3	169321	174550	Dd2-354	PF3D7_0303200	HAD superfamily protein, putative	Core	0.025458	0.027567	0.049528	0.043044	0.056133	0.034816	-0.031882	0.03707	0.020743		0.013166	-0.017824	0.002597	0.024642	0.097794	0.029061	0.014097		0.025458	0.039546	0.010596	0.063328	0.023608	0.006407	0.036493	0.038256	-0.004807		0.025458	0.040608	0.109467	0.123878	0.043288	0.071595	0.074944
Pf3D7_03_v3	174772	176049	Dd2-355	PF3D7_0303300	DNA-directed RNA polymerases I, II, and III subunit RPABC2, putative	Core	-0.08019	0.100539	-0.047983	0.000507	-0.003613	0.017047	-0.011906	0.067227	-0.103299		-0.018753	-0.098648	-0.006401	-0.029038	-0.083015	-0.017819	-0.055332		-0.08019	-0.100805	0.020507	-0.068821	0.019745	0.007871	-0.001356	-0.04873	-0.014869		-0.08019	-0.057347	-0.025782	-0.011776	-0.006465	0.041858	-0.049991
Pf3D7_03_v3	178170	181377	Dd2-356	PF3D7_0303400	palmitoyltransferase DHHC1	Core	-0.034054	0.027409	0.008712	-0.000939	0.00688	0.011778	-0.03105	0.036681	-0.073755		0.106209	0.012894	0.07061	-0.006351	0.095079	0.077656	0.042234		-0.034054	-0.008485	-0.022686	0.004344	0.00141	-0.066342	-0.020471	-0.016523	-0.022444		-0.034054	0.13262	0.081199	0.048429	0.046176	0.017482	0.102134
Pf3D7_03_v3	182481	189661	Dd2-357	PF3D7_0303500	spindle pole body protein, putative	Core	0.004999	-0.024644	0.004793	0.017854	0.026485	0.001505	-0.107132	0.020879	-0.074008		-0.084237	-0.116693	-0.082788	-0.086879	-0.043326	-0.089209	-0.11795		0.004999	-0.038165	-0.023898	-0.002606	-0.039176	-0.042391	-0.048459	-0.000854	-0.034986		0.004999	0.085155	0.061393	0.109515	0.009912	-0.040404	0.004423
Pf3D7_03_v3	189930	190969	Dd2-358	PF3D7_0303600	plasmoredoxin	Core	-0.122767	-0.162376	-0.023872	-0.011849	0.007591	0.017064	-0.074745	-0.04671	-0.03303		0.00734	-0.079197	-0.072712	0.053024	0.019063	0.051075	0.157014		-0.122767	0.106282	-0.009281	0.140103	0.091432	0.053221	-0.056521	-0.013494	-0.055159		-0.122767	-0.018821	-0.003567	-0.084283	0.123054	-0.018789	0.040794
Pf3D7_03_v3	190995	192841	Dd2-359	PF3D7_0303700	lipoamide acyltransferase component of branched-chain alpha-keto acid dehydrogenase complex	Core	0.034752	0.001771	0.041937	-0.022799	0.035333	0.014855	-0.01332	0.117069	-0.050655		0.003008	0.004203	-0.024204	-0.032081	0.026328	-0.036485	-0.111756		0.034752	-0.031319	-0.010155	-0.007323	-0.041854	0.013709	-0.001206	0.020487	0.052127		0.034752	0.11523	0.100216	0.096926	0.111742	0.008045	0.046766
Pf3D7_03_v3	194180	196390	Dd2-360	PF3D7_0303800	IBR domain protein, putative	Core	0.143809	0.096368	0.027366	0.076045	0.070837	-0.003738	-0.085981	0.092615	-0.013445		-0.028911	-0.044976	0.109216	0.025611	0.015253	0.033737	-0.018113		0.143809	0.017003	0.067905	0.101236	-0.010231	-0.073822	0.021013	-0.047483	0.014163		0.143809	0.103046	0.09339	0.120249	0.042961	0.080549	0.003418
Pf3D7_03_v3	196391	197688	Dd2-361	PF3D7_0303900	phosphatidylethanolamine-binding protein, putative	Core	0.058315	0.037694	-0.041593	0.056735	0.003435	-0.017776	-0.037454	0.039883	-0.058632		-0.057837	-0.09047	-0.026313	-0.022861	-0.055728	0.002621	0.048796		0.058315	0.039896	-0.078922	0.052423	-0.068891	-0.03767	0.063104	-0.036592	-0.074354		0.058315	0.242248	0.028893	0.004351	0.077587	-0.028654	0.080802
Pf3D7_03_v3	198292	201834	Dd2-362	PF3D7_0304000	inner membrane complex protein 1a, putative	Core	-0.004306	-0.042179	-0.046105	-0.014785	-0.042653	-0.037277	-0.046792	0.006695	-0.077368		0.027278	-0.01998	0.026163	-0.002835	0.027308	0.002764	0.072965		-0.004306	-0.034369	-0.013155	-0.011595	-0.045235	-0.036616	0.001296	-0.03366	-0.006196		-0.004306	0.029411	-0.014383	-0.077611	-0.025933	-0.049101	-0.005558
Pf3D7_03_v3	204292	206369	Dd2-363	PF3D7_0304100	inner membrane complex protein 1e, putative	Core	-0.056402	0.017149	0.003834	-0.048082	0.007984	-0.038238	-0.051516	0.004134	-0.132878		-0.068973	-0.112536	-0.082105	-0.023757	-0.028187	-0.050774	-0.02342		-0.056402	-0.048896	0.018183	-0.031525	-0.032544	-0.102762	-0.10198	-0.022336	-0.06918		-0.056402	0.099103	0.057556	-0.019312	0.044471	-0.043483	0.1294
Pf3D7_03_v3	207092	209169	Dd2-364	PF3D7_0304200	EH domain-containing protein	Core	0.126757	0.105708	0.12596	0.084764	0.093624	0.048973	0.000912	0.064568	0.043656		-0.160334	-0.057645	-0.029311	-0.104524	-0.006572	-0.060084	-0.125687		0.126757	0.08794	0.070219	0.129244	0.087116	0.093568	0.17371	0.056982	0.02818		0.126757	0.114425	0.148272	0.133377	0.102729	0.06908	0.194242
Pf3D7_03_v3	212033	216822	Dd2-365	PF3D7_0304300	conserved Plasmodium protein, unknown function	Core	0.036194	-0.014624	-0.027184	0.000756	-0.083799	-0.062574	-0.131245	-0.001355	-0.092198		0.00116	-0.002938	-0.040125	-0.035668	0.036439	0.013558	-0.038427		0.036194	-0.047068	-0.025059	-0.035874	0.025026	0.012104	-0.043526	0.021637	-0.001093		0.036194	0.06469	0.036146	-0.007091	-0.017048	-0.012671	0.05318
Pf3D7_03_v3	217691	218739	Dd2-366	PF3D7_0304400	60S ribosomal protein L44	Core	-0.13768	0.033358	-0.106135	0.028121	-0.035796	-0.097323	-0.312058	0.002837	-0.082818		0.078533	-0.095492	-0.105688	0.060475	-0.070523	0.023896	0.151964		-0.13768	-0.093157	-0.056281	-0.136992	-0.046875	0.029103	0.151807	-0.095846	-0.157562		-0.13768	-0.028875	0.010938	-0.028723	-0.022176	0.05795	-0.058825
Pf3D7_03_v3	218867	220122	Dd2-367	PF3D7_0304500	1-cys-glutaredoxin-like protein-1	Core	-0.076032	-0.053729	-0.006295	-0.078058	-0.00535	-0.082982	-0.09391	-0.093603	-0.105076		0.008294	-0.033771	-0.049086	-0.047476	0.036294	-0.049091	-0.079901		-0.076032	-0.10503	-0.088758	-0.024767	-0.070486	-0.083366	-0.143087	-0.06836	-0.101352		-0.076032	0.081191	0.118185	-0.044752	0.045364	0.041406	0.100677
Pf3D7_03_v3	221073	222766	Dd2-368	PF3D7_0304600	circumsporozoite (CS) protein	Core	-0.060996	0.074781	0.091073	0.088893	0.029364	0.083735	0.040901	0.009853	0.119117		-0.010149	-0.035862	0.030114	-0.020148	0.035707	-0.00463	-0.14285		-0.060996	0.132276	0.106273	0.044736	0.146041	0.090025	-0.021812	0.068902	0.058521		-0.060996	-0.111851	-0.011216	-0.004272	-0.119942	0.019606	-0.088206
Pf3D7_03_v3	223910	226043	Dd2-369	PF3D7_0304700	conserved Plasmodium protein, unknown function	Core	0.026174	-0.082237	-0.029949	0.023999	0.003186	-0.069562	-0.063665	-0.043355	0.00843		-0.016089	-0.010678	0.0515	0.098058	0.064108	0.078111	0.062824		0.026174	-0.005238	-0.088035	-0.055959	-0.036412	-0.043518	0.07361	-0.006743	-0.091374		0.026174	-0.108989	-0.01004	-0.016374	-0.013714	-0.020478	-0.006525
Pf3D7_03_v3	226807	231595	Dd2-370	PF3D7_0304800	conserved Plasmodium membrane protein, unknown function	Core	0.062457	0.142431	0.052999	0.061409	0.064812	0.011158	-0.165639	0.011837	0.021094		-0.210761	-0.091266	0.04475	-0.06192	-0.035578	-0.112438	-0.153981		0.062457	0.050832	-0.059871	-0.003518	-0.010464	-0.024773	0.057012	0.024309	0.022486		0.062457	0.07112	0.080072	0.077587	0.078951	0.090407	0.110703
Pf3D7_03_v3	231596	232555	Dd2-371	PF3D7_0304900	conserved protein, unknown function	Core	0.047621	0.078991	0.076485	0.028201	0.138317	0.049603	-0.013755	0.100943	0.04488		-0.064069	-0.037712	-0.027216	-0.054632	-0.052856	0.059942	-0.096661		0.047621	-0.029886	-0.007737	-0.004519	0.046067	0.030034	0.036779	0.04689	-0.041675		0.047621	0.017698	0.071042	0.138305	0.006551	0.027907	-0.071177
Pf3D7_03_v3	233808	235584	Dd2-372	PF3D7_0305000	elongation factor Ts	Core	-0.09947	0.00835	-0.002659	-0.019001	-0.047357	-0.015419	-0.094581	-0.029274	-0.041804		-0.105911	-0.022617	-0.035367	-0.089767	-0.027933	-0.060322	-0.14533		-0.09947	-0.000696	-0.038012	0.001916	0.024645	0.009367	-0.005532	-0.033931	-0.05011		-0.09947	0.060207	0.048131	0.044091	0.037932	0.000569	0.014087
Pf3D7_03_v3	236084	248520	Dd2-373	PF3D7_0305100	conserved Plasmodium protein, unknown function	Core	-0.071025	-0.046021	-0.060164	-0.078195	-0.041186	-0.029563	-0.130576	-0.05048	-0.07327		-0.068027	-0.068521	-0.084128	-0.037497	-0.043495	-0.042256	-0.067565		-0.071025	-0.065683	-0.092982	-0.055639	-0.069839	-0.052535	-0.053828	-0.062918	-0.073686		-0.071025	-0.024983	-0.007632	-0.030104	-0.064221	-0.031652	-0.059415
Pf3D7_03_v3	250992	254911	Dd2-374	PF3D7_0305200	conserved Plasmodium protein, unknown function	Core	-0.058205	0.073528	0.03828	0.045478	0.064143	0.027567	-0.04972	0.03552	0.050653		-0.059481	-0.043932	-0.01458	-0.07419	-0.031375	-0.026075	-0.087394		-0.058205	0.015849	0.027893	-0.013285	0.031504	0.002985	0.092982	0.0432	-0.014391		-0.058205	0.010817	0.000109	0.027688	0.025685	-0.027339	-0.031031
Pf3D7_03_v3	255026	258666	Dd2-375	PF3D7_0305300	conserved Plasmodium membrane protein, unknown function	Core	-0.014855	0.10491	0.075739	0.075289	0.032179	0.037845	0.03506	-0.000211	0.040125		0.002753	-0.030894	-0.034188	0.016712	0.028533	-0.013952	0.030316		-0.014855	0.056518	0.021016	0.028132	-0.014047	0.034669	0.082518	0.056081	0.025046		-0.014855	-0.032219	0.044077	-0.008133	0.009237	0.041608	-0.068146
Pf3D7_03_v3	260082	261285	Dd2-376	PF3D7_0305400	conserved protein, unknown function	Core	-0.358075	-0.303933	-0.136934	-0.118858	-0.215692	-0.141781	-0.222977	-0.253134	-0.372866		0.219717	0.004085	0.03527	0.118013	0.133248	0.134848	0.1227		-0.358075	-0.127206	-0.107027	-0.11611	-0.09059	-0.107105	-0.193189	-0.119998	-0.210918		-0.358075	-0.165012	-0.089165	-0.119091	-0.174237	-0.244377	-0.107642
Pf3D7_03_v3	261286	273536	Dd2-377	PF3D7_0305500	conserved Plasmodium protein, unknown function	Core	-0.010747	-0.031425	-0.023986	-0.035131	-0.040529	-0.034632	-0.063315	-0.038065	-0.076142		-0.117352	-0.126895	-0.113651	-0.108824	-0.09366	-0.09798	-0.165309		-0.010747	-0.062276	-0.037842	-0.048514	-0.063601	-0.049009	-0.047634	-0.051281	-0.025415		-0.010747	-0.100072	-0.043906	-0.060662	-0.080113	-0.064926	-0.080404
Pf3D7_03_v3	275614	277967	Dd2-378	PF3D7_0305600	DNA-(apurinic or apyrimidinic site) lyase, putative	Core	0.039295	0.026912	-0.002946	-0.005846	0.054749	-0.037134	0.011208	0.022651	-0.011173		-0.068758	-0.05661	0.034629	-0.024691	-0.038118	-0.016564	-0.04614		0.039295	-0.018009	0.025635	-0.031206	0.004533	0.015483	0.014628	-0.018091	0.026275		0.039295	0.030263	0.015489	0.054522	0.026897	-0.02071	-0.011211
Pf3D7_03_v3	278706	280078	Dd2-379	PF3D7_0305700	ubiquitin-conjugating enzyme E2, putative	Core	-0.036243	-0.055546	-0.023579	0.028819	-0.038032	-0.026992	-0.085901	-0.015729	-0.086164		-0.051639	-0.160976	-0.114682	-0.112584	-0.071805	-0.030585	-0.145509		-0.036243	-0.033541	-0.038354	-0.016702	-0.001238	-0.01185	-0.110143	0.015235	0.021192		-0.036243	-0.049246	-0.017681	-0.046805	-0.036557	-0.073048	-0.058104
Pf3D7_03_v3	281666	285419	Dd2-380	PF3D7_0305800	P-loop containing nucleoside triphosphate hydrolase, putative	Core	0.066868	0.052107	0.001942	0.062071	0.071822	0.028995	0.00619	0.035857	-0.014729		0.013716	0.066998	0.049582	0.010847	0.05613	0.043858	0.069258		0.066868	-0.036586	-0.018745	0.005317	0.01769	0.026752	-0.031227	0.005014	-0.011305		0.066868	0.045172	0.079867	0.051813	0.013476	0.011362	-0.004823
Pf3D7_03_v3	286656	287569	Dd2-381	PF3D7_0306000	conserved protein, unknown function	Core	-0.290153	-0.052577	-0.028303	-0.051051	-0.010018	-0.036649	-0.097066	-0.031645	-0.167855		-0.02037	0.021557	-0.006541	0.036276	-0.069635	0.03576	-0.009429		-0.290153	0.019238	-0.071125	-0.034007	0.037559	-0.047943	-0.022896	-0.022081	0.021927		-0.290153	-0.136341	-0.007036	-0.098561	0.006154	-0.106991	-0.173283
Pf3D7_03_v3	288387	290997	Dd2-382	PF3D7_0306100	conserved Plasmodium protein, unknown function	Core	0.014062	0.169907	0.109964	0.105461	0.08335	0.121149	0.045306	0.08364	0.162141		0.055651	0.100877	0.075542	-0.000971	0.07534	0.007566	0.162522		0.014062	0.099845	0.077313	0.021397	0.10032	0.098193	0.096703	0.07378	0.049266		0.014062	0.100746	0.088868	0.049597	0.030438	0.025129	0.140763
Pf3D7_03_v3	292693	294798	Dd2-383	PF3D7_0306200	activator of Hsp90 ATPase	Core	-0.080678	0.171162	-0.006071	0.03846	0.101036	0.025443	0.020238	0.04871	0.016044		0.193575	0.153963	0.084364	0.099337	0.117387	0.079334	0.153565		-0.080678	-0.048349	0.000118	-0.007264	0.022284	0.100416	-0.103265	0.062067	-0.012029		-0.080678	0.033559	0.04446	-0.022716	-0.012367	-0.005681	0.05246
Pf3D7_03_v3	294857	296344	Dd2-384	PF3D7_0306300	glutaredoxin 1	Core	0.199526	0.121543	0.070654	0.074711	0.15001	0.140327	0.177261	0.143614	0.092188		0.216077	0.188496	0.134356	0.190532	0.137973	0.15063	0.200407		0.199526	0.104805	0.043937	0.059602	0.06788	0.155419	-0.043776	0.056764	0.109741		0.199526	0.10706	0.13661	0.15049	-0.023414	0.05451	0.09311
Pf3D7_03_v3	298267	300728	Dd2-385	PF3D7_0306400	FAD-dependent glycerol-3-phosphate dehydrogenase, putative	Core	0.084305	-0.045928	-0.010999	0.014477	-0.023018	0.007965	-0.003954	-0.007649	-0.008998		0.068638	0.050148	0.068507	0.046418	0.104078	0.069944	0.110786		0.084305	-0.007934	-0.013887	-0.05332	0.048699	0.03253	-0.088246	-0.014873	-0.018248		0.084305	0.056329	0.020064	-0.042119	-0.022999	-0.000779	0.064524
Pf3D7_03_v3	300757	302156	Dd2-386	PF3D7_0306500	cytochrome c oxidase subunit ApiCOX35, putative	Core	0.030833	0.008345	0.009307	0.009063	-0.006426	0.014394	-0.090503	-0.046414	-0.051024		-0.072099	0.017283	-0.049723	-0.069216	0.015943	-0.029468	-0.031379		0.030833	-0.040111	-0.026356	0.006337	0.033253	-0.003917	-0.018699	0.000475	-0.010963		0.030833	0.026802	0.023646	0.025662	-0.045938	0.007515	-0.061168
Pf3D7_03_v3	302576	303333	Dd2-387	PF3D7_0306600	ATP synthase-associated protein, putative	Core	0.060948	0.005877	0.053965	0.104568	0.148706	0.129313	0.052693	0.215111	-0.01037		0.330547	0.218634	0.226545	0.282518	0.300781	0.311635	0.289921		0.060948	0.017705	-0.083234	0.147488	0.023437	0.074836	0.172658	-0.011478	0.058863		0.060948	0.038988	0.044293	0.320495	-0.003753	0.172268	0.013445
Pf3D7_03_v3	305858	308234	Dd2-388	PF3D7_0306800	T-complex protein 1 subunit beta	Core	-0.00279	0.020716	-0.008579	0.040082	0.011584	0.014908	-0.027208	0.021272	-0.006792		0.125422	0.092272	0.01713	0.045771	0.060202	0.084289	0.059764		-0.00279	-0.032357	0.012623	0.001821	-0.002496	0.01688	-0.006861	-0.00075	-0.008422		-0.00279	-0.083053	0.002091	-0.03132	-0.084402	-0.018246	-0.052865
Pf3D7_03_v3	310402	312055	Dd2-389	PF3D7_0306900	40S ribosomal protein S23, putative	Core	-0.013739	-0.051868	0.012465	0.063686	0.030904	-0.008753	-0.06153	0.029085	-0.035398		0.106777	0.082454	0.064682	0.064799	0.054568	0.089646	0.03322		-0.013739	-0.085785	-0.063507	-0.020913	0.026109	-0.001722	-0.091294	0.005257	0.02309		-0.013739	0.024567	-0.055458	-0.094376	-0.092392	0.017222	-0.015807
Pf3D7_03_v3	312443	313592	Dd2-390	PF3D7_0307100	40S ribosomal protein S12, putative	Core	-0.039895	-0.146739	-0.133967	-0.072069	-0.127429	-0.098925	-0.176946	-0.12144	-0.108022		-0.108793	-0.169539	-0.119376	-0.125734	-0.165072	-0.11497	-0.042275		-0.039895	-0.16183	-0.143266	-0.136353	-0.120019	-0.089032	-0.318272	-0.020871	-0.115842		-0.039895	-0.222475	-0.320048	-0.130312	-0.078746	-0.121376	-0.21853
Pf3D7_03_v3	314726	316486	Dd2-391	PF3D7_0307200	60S ribosomal protein L7, putative	Core	-0.002568	0.018933	-0.04125	0.006337	-0.007989	0.024173	0.020923	-0.037123	-0.000131		0.150091	0.066463	0.102158	0.017402	0.028524	0.100236	0.17187		-0.002568	0.024665	0.040094	-0.026203	0.008349	0.050505	-0.122283	0.077235	-0.010543		-0.002568	-0.220556	-0.1095	-0.157888	-0.184308	-0.052182	-0.118685
Pf3D7_03_v3	318554	320586	Dd2-392	PF3D7_0307300	microtubule-associated protein RP/EB family, putative	Core	-0.023332	-0.061788	-0.031732	-0.021854	-0.075513	-0.038575	-0.057956	-0.103561	-0.093021		-0.021015	-0.025931	-0.081701	-0.049494	-0.006943	-0.01914	-0.08071		-0.023332	-0.015405	0.018731	-0.01756	-0.036299	0.015775	-0.024455	-0.020397	-0.045703		-0.023332	-0.09081	-0.017725	0.01064	-0.043518	-0.055318	-0.072249
Pf3D7_03_v3	320800	322412	Dd2-393	PF3D7_0307400	ATP-dependent Clp protease proteolytic subunit	Core	0.088393	0.069729	0.109221	0.144253	0.145435	0.086611	0.023201	0.004113	0.125239		0.048867	0.065482	0.114606	0.034395	0.094093	0.056671	0.050952		0.088393	0.097243	0.084918	0.039343	0.022373	0.110171	0.108671	0.114687	0.131537		0.088393	0.061579	0.107456	0.121889	-0.04973	0.073009	-0.047761
Pf3D7_03_v3	322683	325086	Dd2-394	PF3D7_0307500	spindle and kinetochore-associated protein 2, putative	Core	-0.132724	0.025731	-0.021454	0.011256	0.073009	0.036079	0.054866	-0.009221	0.027076		0.020963	0.012118	-0.046059	0.023478	-0.015216	0.014618	0.077802		-0.132724	-0.031383	0.05214	0.001791	0.034376	0.01483	0.142339	0.008322	0.083664		-0.132724	-0.013904	-0.057714	0.002949	-0.123931	-0.030626	-0.064371
Pf3D7_03_v3	325672	328585	Dd2-395	PF3D7_0307600	conserved Plasmodium protein, unknown function	Core	-0.05273	0.03494	-0.030908	-0.058127	-0.02929	-0.016337	-0.06157	0.042981	-0.028973		0.00498	-0.008294	-0.024866	0.03904	0.020411	0.002119	0.00963		-0.05273	-0.027873	-0.017987	-0.006394	-0.023541	-0.028007	-0.032025	-0.047999	-0.023533		-0.05273	0.047941	-0.024229	0.013551	-0.027049	0.02227	-0.005992
Pf3D7_03_v3	328586	335519	Dd2-396	PF3D7_0307700	conserved Plasmodium protein, unknown function	Core	-0.092412	-0.025002	-0.004041	-0.02431	0.035532	0.019474	-0.033729	-0.006134	-0.015344		-0.002569	0.000735	-0.058143	0.00539	0.024589	0.015774	-0.013482		-0.092412	-0.014426	-0.027314	-0.023603	0.00057	0.016442	-0.027421	-0.02946	-0.04686		-0.092412	-0.047872	-0.044105	-0.033015	-0.040646	-0.049559	-0.056863
Pf3D7_03_v3	336929	339528	Dd2-397	PF3D7_0307800	conserved Plasmodium protein, unknown function	Core	0.017527	0.107428	0.072675	0.076679	0.1169	0.084893	0.028179	0.086994	0.096728		0.077246	0.089387	0.072473	0.11341	0.143826	0.082388	0.036003		0.017527	0.067448	0.042492	0.054762	0.016366	0.101471	0.169875	0.063935	0.044292		0.017527	0.212445	0.146652	0.204979	0.099016	0.042296	0.156609
Pf3D7_03_v3	339778	351902	Dd2-398	PF3D7_0307900	conserved Plasmodium protein, unknown function	Core	-0.024468	-0.027743	-0.045577	-0.056162	-0.036514	-0.015192	-0.057918	-0.026817	-0.030953		-0.054557	-0.053894	-0.023464	-0.040989	-0.029031	-0.04925	-0.036642		-0.024468	-0.049893	-0.071709	-0.040585	-0.073628	-0.070309	0.00629	-0.04256	-0.056187		-0.024468	0.045556	0.038387	0.004929	-0.014977	-0.060473	0.005006
Pf3D7_03_v3	353299	355295	Dd2-399	PF3D7_0308000	DNA polymerase delta small subunit, putative	Core	-0.000982	0.063802	0.043856	0.016377	-0.008751	-0.002945	0.013455	0.018811	-0.034272		-0.028481	-0.047674	-0.047956	-0.038706	-0.0656	-0.063907	-0.008831		-0.000982	-0.037932	0.033541	0.03492	-0.002088	-0.057223	0.013577	0.015076	0.028805		-0.000982	-0.113212	-0.035526	-0.141867	-0.029707	-0.075459	-0.096298
Pf3D7_03_v3	356069	361704	Dd2-400	PF3D7_0308100	zinc finger protein, putative	Core	0.055542	0.1324	0.062566	0.05634	0.117119	0.073397	0.063182	0.062799	0.033611		-0.008303	-0.001984	0.014668	0.017751	0.057571	0.012195	-0.058336		0.055542	0.091053	0.080242	0.05058	0.023397	0.027563	0.089315	0.029293	0.080755		0.055542	0.104744	0.091365	0.110529	0.083209	0.062391	0.116591
Pf3D7_03_v3	362092	364483	Dd2-401	PF3D7_0308200	T-complex protein 1 subunit eta	Core	0.062734	0.072187	0.051448	0.069674	0.045595	0.078185	0.050513	0.045492	0.098698		-0.106607	-0.038638	0.008708	-0.087548	0.015307	-0.058317	-0.10323		0.062734	0.078774	0.072525	0.059055	0.029904	0.002874	0.089617	0.029512	0.063733		0.062734	0.072517	0.0482	0.121337	0.067349	0.077491	0.088119
Pf3D7_03_v3	365409	366922	Dd2-402	PF3D7_0308300	conserved Plasmodium protein, unknown function	Core	0.130437	0.074586	0.04862	0.180217	0.089583	0.166847	-0.025314	0.071623	0.122194		-0.00336	0.046356	0.108218	-0.007004	0.092729	0.054362	0.090668		0.130437	0.147619	0.104165	0.074201	0.126328	0.110048	0.07319	0.126217	0.110786		0.130437	0.072753	0.040782	0.110676	0.060514	0.039794	0.041175
Pf3D7_03_v3	369675	371039	Dd2-403	PF3D7_0308500	activator of Hsp90 ATPase, putative	Core	-0.149826	-0.088618	-0.136867	-0.079381	-0.100507	-0.085786	-0.117665	0.000526	-0.128128		0.097276	0.009053	0.044805	0.113435	0.076927	0.078081	0.269736		-0.149826	-0.142306	-0.075025	-0.216505	-0.035454	-0.02816	-0.014945	-0.016379	-0.10094		-0.149826	-0.010606	-0.118667	-0.122899	-0.067262	-0.172764	-0.070015
Pf3D7_03_v3	372382	374480	Dd2-404	PF3D7_0308600	pre-mRNA-processing factor 19, putative	Core	-0.040326	0.027222	0.010551	-0.03478	-0.007288	0.00931	-0.032596	0.012268	-0.015134		0.015497	-0.018938	0.01883	-0.033077	-0.013338	0.011519	0.046282		-0.040326	-0.082993	-0.020732	0.00288	-0.025189	-0.036446	-0.007144	0.033564	0.010067		-0.040326	-0.019246	-0.041428	-0.068489	-0.048799	0.063574	-0.073972
Pf3D7_03_v3	375556	377687	Dd2-405	PF3D7_0308700	conserved protein, unknown function	Core	0.042757	0.075191	0.031563	0.061265	0.025167	0.015804	-0.018936	-0.042109	-0.041245		-0.093675	-0.028958	-0.009911	-0.07658	0.015541	-0.020963	-0.046714		0.042757	-0.000873	0.002619	-0.01648	-0.025025	-0.045425	-0.05826	-0.004003	-0.043256		0.042757	0.072651	0.056774	0.061711	0.00456	-0.012418	-0.00161
Pf3D7_03_v3	377795	378767	Dd2-406	PF3D7_0308800	conserved protein, unknown function	Core	-0.216214	0.058998	-0.056281	0.013748	-0.022989	-0.040829	-0.08791	-0.11147	-0.061366		0.157831	0.074129	0.136344	0.157689	0.028461	0.113051	0.182715		-0.216214	-0.110883	-0.037642	-0.039965	0.034576	-0.070518	-0.13927	-0.015001	-0.012134		-0.216214	-0.02145	-0.096977	-0.043503	-0.085565	-0.069573	-0.023104
Pf3D7_03_v3	378880	383540	Dd2-407	PF3D7_0308900	splicing factor 3B subunit 1, putative	Core	0.028915	0.016301	0.034254	-0.030482	0.025609	-0.008394	0.041555	0.006861	-0.037058		-0.035404	-0.028638	-0.030859	-0.011562	0.015107	-0.027774	-0.055294		0.028915	0.002132	-0.000243	0.011171	0.005339	-0.008584	0.009723	-0.009568	-0.008268		0.028915	0.043447	0.047293	0.049337	0.023036	0.013822	0.027318
Pf3D7_03_v3	384125	387049	Dd2-408	PF3D7_0309000	dual specificity protein phosphatase	Core	-0.123794	-0.018925	0.024576	-0.008345	0.024104	0.016507	0.005913	0.024908	-0.004281		0.076169	0.03235	0.110531	0.106373	0.092387	0.107602	0.058017		-0.123794	-0.057471	-0.038492	0.006105	-0.008785	0.045825	0.02309	-0.000329	-0.002149		-0.123794	0.041191	0.040036	0.00829	0.042833	0.036878	-0.019228
Pf3D7_03_v3	387050	388723	Dd2-409	PF3D7_0309100	conserved Plasmodium protein, unknown function	Core	0.189639	0.1622	0.069916	0.07845	0.10927	0.059062	0.021185	0.071354	0.147483		-0.18317	-0.117272	-0.023713	-0.156506	-0.09361	-0.154775	-0.047228		0.189639	0.125243	0.10467	0.119899	-0.003843	0.111868	0.256494	0.081961	0.122926		0.189639	0.221559	0.117117	0.281802	0.095381	0.052403	0.086672
Pf3D7_03_v3	388887	394854	Dd2-410	PF3D7_0309200	serine/threonine protein kinase, putative	Core	0.040828	0.05967	0.037106	0.015914	0.016379	-0.017054	-0.014037	0.009572	0.012417		0.043103	0.050655	0.032314	0.063408	0.058509	0.096507	0.031421		0.040828	0.041802	0.01231	0.015939	0.048384	0.051463	0.053221	0.018301	0.011548		0.040828	0.049786	0.018627	0.035617	0.016228	-0.004946	0.05878
Pf3D7_03_v3	397399	400766	Dd2-411	PF3D7_0309300	N2227-like protein, putative	Core	0.071931	0.086413	0.072589	0.086748	0.115127	0.070107	0.105397	0.074044	0.001579		-0.073625	-0.0949	-0.030166	-0.095554	-0.029378	-0.091652	-0.112168		0.071931	0.081986	0.089689	0.089633	0.111161	0.014665	0.084742	0.105243	0.129877		0.071931	0.097489	0.06316	0.110125	0.004247	0.027115	0.059895
Pf3D7_03_v3	402683	405690	Dd2-412	PF3D7_0309500	asparagine synthetase [glutamine-hydrolyzing], putative	Core	-0.034372	-0.033637	-0.020516	-0.005044	-0.035707	-0.024483	-0.003949	0.00067	-0.019235		0.088018	0.098238	0.070349	0.0741	0.100391	0.132231	0.06945		-0.034372	-0.023796	0.033863	-0.05608	0.018133	0.06555	-0.056202	0.032101	-0.002182		-0.034372	-0.122793	-0.057166	-0.018998	-0.126873	-0.038097	-0.031038
Pf3D7_03_v3	407730	408568	Dd2-413	PF3D7_0309600	60S acidic ribosomal protein P2	Core	-0.095959	-0.097657	-0.091156	-0.051993	-0.190163	0.056058	-0.061455	0.03081	-0.065772		0.129176	0.081481	0.032715	-0.043702	0.051708	0.099773	0.097031		-0.095959	-0.010923	-0.013688	-0.101422	0.065077	0.059155	-0.068806	-0.007627	-0.075285		-0.095959	-0.161018	-0.101151	-0.038689	-0.065789	-0.096196	-0.092658
Pf3D7_03_v3	408852	411178	Dd2-414	PF3D7_0309700	SECIS-binding protein 2, putative	Core	0.209661	0.16234	0.107628	0.192499	0.059314	0.084051	-0.010582	0.117967	0.161167		0.103694	0.128671	0.143411	0.126264	0.101449	0.124834	0.134605		0.209661	0.112558	0.123484	0.070137	0.159486	0.181251	0.066489	0.223454	0.133102		0.209661	0.086401	0.116865	0.142717	-0.071206	0.024959	0.016904
Pf3D7_03_v3	411839	413998	Dd2-415	PF3D7_0309800	YTH domain-containing protein, putative	Core	-0.013881	0.020194	-0.00195	-0.000281	-0.110917	-0.045023	-0.063546	-0.070729	0.022532		-0.037383	-0.110929	-0.05544	-0.015821	-0.115238	-0.053761	0.084056		-0.013881	-0.044539	-0.024626	-0.07307	-0.031434	-0.023535	-0.055024	-0.055695	-0.019468		-0.013881	-0.042371	-0.050897	0.035116	-0.007486	-0.016478	-0.015819
Pf3D7_03_v3	413999	419923	Dd2-416	PF3D7_0309900	conserved Plasmodium protein, unknown function	Core	0.020654	0.061029	0.035688	-0.001163	-0.022931	-0.050633	-0.021191	-0.056602	-0.043295		-0.117953	-0.132291	-0.088334	-0.121706	-0.096467	-0.063738	-0.088928		0.020654	-0.034291	0.002125	-0.01768	-0.001051	-0.006289	0.01226	-0.011969	-0.005697		0.020654	0.010191	0.058212	0.061076	-0.008991	-0.024044	0.016335
Pf3D7_03_v3	420447	421765	Dd2-417	PF3D7_0310000	50S ribosomal protein L9, apicoplast, putative	Core	-0.087696	-0.047593	-0.058283	0.020744	-0.029385	-0.041882	-0.037527	-0.06728	-0.007976		-0.080682	-0.055387	-0.099027	-0.105765	-0.127264	-0.066703	0.047834		-0.087696	-0.004702	0.000909	-0.000176	-0.092937	-0.132078	0.058454	-0.044273	-0.078103		-0.087696	-0.081794	-0.071717	0.029052	-0.113323	-0.084203	-0.116019
Pf3D7_03_v3	422129	424930	Dd2-418	PF3D7_0310100	calcium-dependent protein kinase 3	Core	0.00871	-0.006268	0.033184	0.044295	-0.019219	-0.028536	0.012419	-0.036031	-0.003661		-0.073168	0.018204	-0.019808	-0.036886	-0.029433	-0.058835	-0.080835		0.00871	-0.03265	0.043314	-0.002441	0.001471	0.038037	-0.020216	-0.004571	-0.012234		0.00871	-0.010254	0.054759	-0.055066	-0.03976	0.047712	-0.046946
Pf3D7_03_v3	427040	441192	Dd2-419	PF3D7_0310200	phd finger protein, putative	Core	-0.032726	0.047906	0.020344	0.046524	0.028464	0.005492	0.001527	0.014129	-0.005464		-0.055632	-0.032446	-0.023503	-0.025317	-0.040574	-0.007785	-0.028213		-0.032726	0.012214	0.024825	-0.023606	0.004535	0.01107	0.036881	0.025663	0.0302		-0.032726	0.02615	0.000977	0.008051	-0.01607	-0.017614	-0.032784
Pf3D7_03_v3	442470	446707	Dd2-420	PF3D7_0310300	phosphoglycerate mutase, putative	Core	-0.026437	-0.096894	-0.110402	-0.05628	-0.141813	-0.12054	-0.114297	-0.13657	-0.120161		-0.029039	-0.075596	-0.104443	0.006359	-0.077419	-0.021927	-0.032509		-0.026437	-0.139686	-0.091544	-0.053032	-0.056353	-0.076456	-0.100092	-0.078155	-0.114351		-0.026437	-0.100262	-0.09619	-0.108555	-0.107561	-0.123836	-0.126271
Pf3D7_03_v3	447250	451634	Dd2-421	PF3D7_0310400	parasite-infected erythrocyte surface protein	Core	0.025496	0.012174	0.060342	0.070757	0.067832	0.053623	0.030595	0.04367	0.065064		-0.043236	0.000854	-0.020893	0.003133	-0.005982	0.011734	-0.04635		0.025496	0.014103	0.021016	0.009965	0.054051	0.033127	-0.013634	0.066618	0.026227		0.025496	0.067832	0.033601	0.003349	0.04377	0.055094	-0.013888
Pf3D7_03_v3	452047	459356	Dd2-422	PF3D7_0310500	ATP-dependent RNA helicase DHX57, putative	Core	0.07019	0.020726	0.022952	-0.001769	0.009969	-0.009777	0.022012	0.006621	-0.021125		-0.074062	-0.040259	-0.010612	-0.072986	-0.042087	-0.039469	-0.071886		0.07019	0.015173	0.015595	-0.001993	0.027323	-0.02883	-0.010431	0.008082	0.009917		0.07019	0.052285	0.004108	-0.0019	0.03835	0.012209	0.03649
Pf3D7_03_v3	460925	462277	Dd2-423	PF3D7_0310600	eukaryotic translation initiation factor 3 subunit K, putative, unspecified product	Core	-0.025073	-0.229364	-0.091691	-0.089407	-0.222012	-0.007863	-0.068459	-0.063202	-0.172473		0.221256	-0.024626	-0.028238	0.100904	0.109522	0.149392	0.099947		-0.025073	-0.0884	-0.057013	-0.059511	-0.076898	-0.135684	-0.120723	-0.06045	-0.042057		-0.025073	-0.364835	-0.151527	-0.168585	-0.101033	-0.145856	-0.142343
Pf3D7_03_v3	463076	464468	Dd2-424	PF3D7_0310700	trafficking protein particle complex subunit 4, putative	Core	0.250475	0.058486	0.108364	0.094139	0.067505	0.052693	-0.021308	0.147048	0.029814		-0.074167	0.067164	0.017003	-0.01429	-0.002914	0.007531	0.017682		0.250475	0.154236	0.0687	0.089187	0.01736	0.040613	0.236267	0.128741	0.02859		0.250475	0.073329	0.111088	0.144925	0.152277	0.139613	0.051074
Pf3D7_03_v3	464469	465241	Dd2-425	PF3D7_0310800	conserved Plasmodium protein, unknown function	Core	0.003514	0.109374	0.114382	0.064592	0.098286	0.086319	0.036345	0.055422	0.134449		0.151746	0.125434	0.160875	0.097292	0.160749	0.177136	0.053757		0.003514	0.058988	0.001566	0.027184	0.110336	0.076375	0.10747	0.052175	-0.03414		0.003514	0.104563	0.131483	-0.10262	0.119648	0.0024	0.104833
Pf3D7_03_v3	465835	468695	Dd2-426	PF3D7_0310900	conserved Plasmodium protein, unknown function	Core	0.076815	0.059773	0.085058	0.018111	0.078861	0.040341	0.073701	0.056963	0.083107		-0.023397	0.010113	0.025699	0.010525	-0.011011	-0.014875	-0.076823		0.076815	0.002698	0.018731	0.031717	-0.010565	-0.004802	0.025103	0.005155	0.054157		0.076815	0.051171	0.100227	0.077272	0.062265	0.037229	0.035139
Pf3D7_03_v3	469037	470368	Dd2-427	PF3D7_0311000	conserved Plasmodium protein, unknown function	Core	-0.009455	-0.043058	-0.032828	-0.177006	0.008822	-0.055518	0.027371	0.014007	-0.156211		0.08139	-0.000176	-0.009385	0.059146	0.036975	0.053541	-0.129858		-0.009455	-0.083355	0.015718	0.047775	-0.075572	-0.11776	-0.292918	-0.13828	-0.115984		-0.009455	-0.000602	0.001337	-0.047528	0.079812	0.002344	0.010477
Pf3D7_03_v3	470610	473411	Dd2-428	PF3D7_0311100	pre-mRNA splicing factor, putative	Core	0.076178	0.048483	0.065837	0.059839	0.061739	0.032402	0.024373	0.041492	0.027258		-0.259182	-0.150916	-0.147733	-0.237369	-0.21289	-0.187403	-0.139574		0.076178	0.012326	0.03448	0.049782	-0.007342	0.035092	0.070835	0.01317	-0.001531		0.076178	0.030613	0.024138	0.037049	0.034179	0.047531	-0.08176
Pf3D7_03_v3	474538	479336	Dd2-429	PF3D7_0311200	valine--tRNA ligase, putative	Core	-0.015075	-0.030347	-0.012812	0.029824	-0.034866	-0.029809	-0.032109	0.00443	0.018952		0.025963	0.038542	0.018164	0.028881	0.017528	0.04781	0.049022		-0.015075	0.031225	-0.03455	-0.03519	-0.006526	-0.021341	0.060314	-0.027047	-0.026418		-0.015075	0.095485	0.028376	-0.032691	0.02452	0.059181	0.061585
Pf3D7_03_v3	479872	483703	Dd2-430	PF3D7_0311300	phosphatidylinositol 3- and 4-kinase, putative	Core	-0.024046	-0.026901	-0.048909	-0.057893	-0.04258	-0.01675	-0.020844	-0.072398	-0.018525		0.003789	0.006023	-0.028112	-0.034629	-0.037366	-0.043641	-0.052516		-0.024046	-0.011827	-0.025836	-0.000986	0.010994	-0.055329	0.013808	-0.041446	-0.07866		-0.024046	0.023131	-0.022471	-0.008256	0.03557	-0.024634	0.039601
Pf3D7_03_v3	488554	496760	Dd2-431	PF3D7_0311400	kinase-related protein PKRP, putative	Core	0.033038	-0.001538	-0.019292	-0.006932	-0.024982	-0.024619	0.013082	-0.028868	-0.026909		-0.013261	0.012047	-0.006057	-0.003373	-0.02953	-0.00327	-0.044924		0.033038	0.001752	0.000232	0.022993	0.011698	0.013184	-0.0157	0.017023	-0.021386		0.033038	0.086041	0.020337	0.00438	0.04459	-0.002527	0.112012
Pf3D7_03_v3	499352	502525	Dd2-432	PF3D7_0311600	dolichyl-diphosphooligosaccharide--protein glycosyltransferase subunit OST1, putative	Core	0.029662	-0.029224	-0.035667	-0.091051	-0.12141	-0.054821	-0.052838	-0.086812	-0.108083		-0.08796	-0.048367	-0.034245	-0.07931	-0.083237	-0.091145	-0.044846		0.029662	-0.039145	-0.043263	0.00795	-0.090881	-0.069193	-0.032086	-0.050736	-0.057584		0.029662	-0.034145	-0.05251	-0.013088	0.001777	-0.089132	-0.017435
Pf3D7_03_v3	502526	506098	Dd2-433	PF3D7_0311700	plasmepsin VI	Core	0.090137	-0.002095	0.003483	-0.002289	-0.05768	-0.041328	0.039782	-0.005825	-0.047642		-0.071636	-0.044427	-0.059402	-0.082206	-0.03638	-0.036728	-0.018734		0.090137	0.056308	0.063566	0.051424	0.022075	-0.016836	0.086398	0.00304	0.002853		0.090137	0.14407	0.034102	0.075291	0.114303	0.029334	0.067441
Pf3D7_03_v3	506405	509068	Dd2-434	PF3D7_0311800	ATP synthase F0 subunit d-like protein, putative	Core	0.034661	0.007072	0.048505	0.042239	0.007865	-0.062977	0.026224	0.007871	0.054227		-0.157653	-0.110736	-0.047567	-0.101686	-0.097443	-0.132625	-0.130074		0.034661	0.029253	0.063211	0.043366	-0.003225	-0.009846	0.187307	0.003585	0.018113		0.034661	0.053495	0.040683	0.09697	0.058024	0.061161	0.108555
Pf3D7_03_v3	509069	511847	Dd2-435	PF3D7_0311900	heptatricopeptide repeat-containing protein, putative	Core	0.132417	0.039035	0.047881	0.041901	-0.010438	-0.040031	0.021431	0.014262	0.028532		-0.181361	-0.075984	-0.037072	-0.14432	-0.09256	-0.148371	-0.104745		0.132417	0.023088	0.040872	0.046443	-0.03301	-0.007559	0.126427	-0.011945	0.001837		0.132417	0.093734	0.073585	0.128801	0.065282	0.07127	0.066513
Pf3D7_03_v3	511880	513201	Dd2-436	PF3D7_0312000	conserved protein, unknown function	Core	-0.00104	0.06061	0.016004	0.044924	-0.009426	0.040858	0.016205	0.048964	0.176046		-0.012676	0.009406	0.066031	0.007964	-0.01918	-0.020436	0.169567		-0.00104	0.085327	0.061051	0.050936	0.031253	-0.03845	0.192241	0.088308	-0.026056		-0.00104	0.077688	0.015118	0.271559	0.045783	0.079891	0.143595
Pf3D7_03_v3	513502	516512	Dd2-437	PF3D7_0312100	E3 ubiquitin-protein ligase	Core	0.031711	-0.084228	-0.03042	-0.048215	-0.093695	-0.129634	-0.025132	-0.076964	-0.074159		-0.023065	-0.057701	-0.06074	-0.086736	-0.03664	-0.01441	-0.076765		0.031711	-0.067915	-0.052032	0.026747	-0.061443	-0.116365	-0.072163	-0.032857	-0.067086		0.031711	-0.022728	-0.072885	0.004614	-0.021219	-0.009887	0.000132
Pf3D7_03_v3	516543	520753	Dd2-438	PF3D7_0312200	tetratricopeptide repeat protein, putative	Core	0.082688	0.063164	0.018606	0.046889	-0.006556	0.008616	0.014673	-0.005841	0.068137		-0.054863	-0.01538	0.014112	-0.020231	-0.035333	-0.035748	-0.092174		0.082688	0.078131	0.043364	0.027703	0.037843	0.010902	0.139919	0.02394	0.020165		0.082688	0.100132	0.076245	0.037539	0.016844	0.093334	0.08964
Pf3D7_03_v3	521719	523133	Dd2-439	PF3D7_0312300	26S proteasome regulatory subunit RPN12, putative	Core	0.107969	0.016955	-0.038667	-0.036456	-0.04258	-0.060391	-0.087408	-0.087809	-0.140166		-0.137033	-0.108678	-0.089988	-0.114979	-0.172872	-0.132534	-0.179043		0.107969	-0.027338	-0.028801	-0.006492	-0.031667	-0.104493	-0.083246	-0.073477	-0.01545		0.107969	-0.071404	-0.0449	-0.005542	0.021205	0.055428	-0.041096
Pf3D7_03_v3	523904	526689	Dd2-440	PF3D7_0312400	glycogen synthase kinase 3	Core	0.086949	-0.07441	0.007885	0.06528	-0.053358	-0.031059	-0.088907	-0.073612	0.016553		-0.111334	-0.067451	-0.029914	-0.076792	-0.041232	-0.063833	-0.095275		0.086949	-0.013831	-0.00719	-0.018725	0.004291	-0.013648	0.01354	-0.012329	-0.058243		0.086949	0.152532	0.063361	0.089199	0.104536	0.023612	0.132577
Pf3D7_03_v3	528787	530994	Dd2-441	PF3D7_0312500	major facilitator superfamily-related transporter, putative	Core	-0.008524	-0.059402	-0.012116	-0.039382	-0.070942	-0.070313	-0.047037	-0.049327	-0.065688		-0.098055	-0.146026	-0.070284	-0.120036	-0.137626	-0.120232	-0.19742		-0.008524	-0.00341	-0.026432	0.005389	-0.00538	-0.012593	-0.029538	-0.018542	-0.004768		-0.008524	-0.003613	0.032452	-0.038484	0.043723	-0.031212	0.076541
Pf3D7_03_v3	533989	535488	Dd2-442	PF3D7_0312800	60S ribosomal protein L26, putative	Core	-0.073766	-0.009724	-0.08312	-0.066635	-0.080556	-0.0255	-0.030645	-0.086087	-0.234154		0.051798	0.015634	-0.053343	0.105113	-0.067263	0.014708	0.080299		-0.073766	-0.108696	0.054782	0.025955	0.076041	0.02851	-0.083063	-0.084602	-0.023012		-0.073766	-0.062782	-0.014253	-0.09107	-0.070773	-0.102985	-0.106392
Pf3D7_03_v3	535793	537447	Dd2-443	PF3D7_0312900	hypothetical protein	Core	0.07595	0.145898	0.050409	0.045526	0.009097	-0.013437	0.001575	0.025817	0.056816		0.083912	0.005163	0.02942	0.012063	0.052002	0.054852	-0.013433		0.07595	0.099828	0.121319	0.033053	0.084707	0.049555	0.072197	-0.039991	0.045633		0.07595	0.057589	0.058657	0.115211	0.103848	0.118341	0.110075
Pf3D7_03_v3	537448	539054	Dd2-444	PF3D7_0313000	conserved Plasmodium protein, unknown function	Core	0.084168	-0.0512	-0.013098	-0.036434	-0.067992	-0.014381	-0.032524	0.036414	-0.025404		-0.066858	-0.138632	-0.045432	-0.102324	-0.141825	-0.160709	-0.026667		0.084168	0.036885	0.006542	-0.136345	0.021185	-0.057373	0.020148	0.031663	-0.06982		0.084168	-0.160834	-0.114234	-0.117673	-0.031054	-0.029712	-0.044417
Pf3D7_03_v3	539493	543025	Dd2-445	PF3D7_0313100	ubiquitin-protein ligase, putative	Core	-0.03849	-0.008233	-0.049721	-0.034875	-0.05773	-0.01331	-0.019902	-0.03654	-0.109474		0.058756	0.01797	0.027961	0.076816	0.041049	0.055555	-0.000668		-0.03849	-0.052748	-0.046641	-0.000563	-0.027839	-0.019941	-0.040066	-0.040791	-0.03082		-0.03849	-0.004094	-0.010616	-0.043394	-0.012577	0.000266	0.0364
Pf3D7_03_v3	543026	543998	Dd2-446	PF3D7_0313200	conserved protein, unknown function	Core	0.15804	0.037314	0.162107	0.064661	0.077679	0.008191	0.017122	0.12742	0.047285		-0.177161	-0.175051	-0.088471	-0.162085	-0.236673	-0.275757	-0.123903		0.15804	0.023893	0.112203	0.059989	0.014534	-0.00132	0.434681	0.126246	0.023662		0.15804	0.138112	0.090601	0.135041	0.125455	0.105993	0.092874
Pf3D7_03_v3	543999	545444	Dd2-447	PF3D7_0313300	YGGT family protein, putative	Core	0.118552	0.155293	0.125608	0.133781	0.17266	0.073847	0.092578	0.116391	0.130075		0.044553	0.060882	0.129608	0.039257	0.08983	0.022999	-0.065131		0.118552	0.084302	0.027901	0.166017	0.069965	0.076136	0.049314	0.13076	0.145727		0.118552	0.267237	0.089942	0.215159	0.219051	0.185191	0.207064
Pf3D7_03_v3	545578	548432	Dd2-448	PF3D7_0313400	conserved Plasmodium protein, unknown function	Core	0.087338	0.071194	-0.092764	-0.105964	-0.091674	-0.114244	-0.02923	-0.05752	-0.065541		-0.206276	-0.18974	-0.177555	-0.224447	-0.187871	-0.172704	-0.277847		0.087338	-0.042472	-0.050181	0.047606	-0.116279	-0.122293	-0.005674	-0.140789	-0.081199		0.087338	0.10789	-0.031834	0.085731	0.039687	0.018293	0.076417
Pf3D7_03_v3	548468	551703	Dd2-449	PF3D7_0313500	Ras-like G protein	Core	-0.033167	-0.074946	-0.05426	-0.088455	-0.058462	-0.055511	-0.041096	-0.041534	-0.052187		-0.081825	-0.096033	-0.064447	-0.054402	-0.096005	-0.070049	-0.096434		-0.033167	-0.048395	-0.07116	-0.039889	-0.075162	-0.024206	-0.032047	-0.045767	-0.032778		-0.033167	-0.00586	-0.049479	-0.017105	-0.024879	-0.005036	0.043547
Pf3D7_03_v3	551751	554828	Dd2-450	PF3D7_0313600	conserved Plasmodium protein, unknown function	Core	-0.142805	-0.057154	-0.038008	-0.039389	-0.004656	-0.024477	-0.029837	0.025951	-0.08811		-0.073264	-0.047586	-0.113116	-0.029281	-0.053727	-0.066695	-0.065191		-0.142805	0.013862	-0.044268	0.001772	-0.009384	0.056002	-0.067677	-0.031152	0.026939		-0.142805	-0.004242	-0.036939	0.008789	-0.016883	-0.001264	0.008717
Pf3D7_03_v3	554829	558934	Dd2-451	PF3D7_0313700	conserved Plasmodium protein, unknown function, unspecified product	Core	-0.005925	0.052652	-0.011554	-0.003456	-0.011037	-0.023678	-0.017397	-0.008059	0.024209		-0.064114	-0.061385	-0.061411	-0.058234	-0.070201	-0.079565	-0.059893		-0.005925	0.037142	0.053542	0.027335	-0.00345	-0.022241	-0.043638	0.02307	-0.027317		-0.005925	0.117826	-0.00248	0.030014	0.048409	0.046495	0.086517
Pf3D7_03_v3	559084	562309	Dd2-452	PF3D7_0313800	conserved Plasmodium protein, unknown function	Core	0.023107	0.024239	-0.091121	-0.034026	-0.070582	-0.051144	-0.018066	-0.021807	-0.082798		-0.151457	-0.170056	-0.12141	-0.114148	-0.128995	-0.148664	-0.119492		0.023107	0.004651	-0.061918	-0.049412	-0.052009	-0.041527	0.064596	-0.048222	-0.053231		0.023107	-0.008129	0.013059	0.022697	0.029452	-0.013503	-0.012743
Pf3D7_03_v3	562310	565906	Dd2-453	PF3D7_0313900	conserved Plasmodium protein, unknown function	Core	-0.075423	-0.078547	-0.013047	-0.007722	-0.066912	-0.010454	-0.074543	-0.047483	-0.021406		-0.119806	-0.123557	-0.069757	-0.069745	-0.122101	-0.099069	-0.101515		-0.075423	-0.051486	-0.02906	-0.043251	-0.0422	-0.051586	-0.027398	-0.05118	-0.044444		-0.075423	-0.002624	-0.059224	-0.033089	0.022613	-0.027022	-0.074916
Pf3D7_03_v3	566997	569079	Dd2-454	PF3D7_0314000	HSP20-like chaperone, putative	Core	0.05454	-0.040171	-0.119202	-0.06831	-0.125273	-0.090785	-0.071587	-0.109899	-0.064857		0.030216	0.003133	-0.006992	0.008738	0.014176	0.058742	0.107427		0.05454	-0.080221	-0.005489	-0.040371	-0.077953	-0.05844	-0.002474	-0.103649	-0.10676		0.05454	0.022044	-0.02046	-0.023804	-0.034781	-0.046038	0.029093
Pf3D7_03_v3	569080	571301	Dd2-455	PF3D7_0314100	vesicle transport v-SNARE protein, putative	Core	0.202041	0.010895	-0.044748	0.093285	-0.053842	-0.048412	0.019976	0.021418	0.007258		-0.036582	-0.054363	0.041408	0.037337	0.053393	-0.057795	-0.021821		0.202041	0.049061	0.093374	0.039201	-0.028405	0.126353	0.219654	0.096222	0.082194		0.202041	0.120021	0.080425	0.104397	0.130159	0.081572	0.091071
Pf3D7_03_v3	572416	576915	Dd2-456	PF3D7_0314200	conserved Plasmodium protein, unknown function	Core	0.084584	0.002716	-0.020396	-0.01301	-0.001021	-0.067251	-0.02684	-0.042893	-0.081559		-0.066582	-0.096555	0.015814	-0.006584	-0.03199	-0.021031	-0.036802		0.084584	-0.050899	-0.068131	-0.039494	-0.009958	-0.035676	-0.041453	-0.029014	0.002556		0.084584	0.067078	0.048136	0.056806	0.086627	0.044407	0.071575
Pf3D7_03_v3	576916	578616	Dd2-457	PF3D7_0314300	DER1-like protein	Core	-0.148348	-0.210898	-0.177761	-0.255015	-0.282949	-0.200621	-0.157146	-0.158619	-0.272852		-0.230632	-0.288436	-0.146516	-0.18123	-0.172132	-0.288225	-0.279811		-0.148348	-0.198045	-0.242994	-0.190685	-0.140756	-0.198927	-0.235077	-0.207764	-0.063138		-0.148348	-0.133566	-0.076113	-0.065656	-0.087406	-0.144241	-0.118968
Pf3D7_03_v3	579289	580715	Dd2-458	PF3D7_0314400	serine/threonine protein phosphatase 6, putative	Core	0.014196	-0.098288	-0.066871	-0.041629	-0.110565	-0.090585	-0.098589	-0.08865	-0.11868		-0.069433	-0.081433	-0.125944	-0.102719	-0.081408	-0.032339	-0.096049		0.014196	-0.054519	-0.060736	-0.14224	-0.077537	-0.044302	-0.200115	-0.086442	-0.068933		0.014196	-0.141369	-0.124723	-0.09217	-0.101012	-0.104399	-0.12207
Pf3D7_03_v3	583976	585418	Dd2-459	PF3D7_0314500	conserved Plasmodium protein, unknown function	Core	-0.186618	-0.257195	-0.075628	-0.160028	-0.174244	-0.058846	-0.160044	-0.069899	-0.069596		-0.125469	-0.102777	-0.049897	0.035878	-0.098404	-0.004723	-0.109898		-0.186618	-0.184412	-0.198661	-0.125055	-0.037856	-0.037149	-0.224049	-0.119324	-0.103538		-0.186618	-0.172467	-0.055339	-0.169396	-0.134626	-0.284186	-0.062682
Pf3D7_03_v3	586305	587581	Dd2-460	PF3D7_0314600	conserved protein, unknown function	Core	0.220383	0.097335	0.06782	0.034889	-0.041695	-0.001635	0.045061	0.015219	0.040105		-0.261739	-0.050972	-0.076019	-0.183418	-0.092431	-0.031412	-0.173326		0.220383	-0.032123	0.070247	0.034046	-0.004625	0.081327	0.049904	0.029567	0.043019		0.220383	-0.022865	0.097054	0.050477	0.019781	-0.017206	0.037273
Pf3D7_03_v3	588752	592797	Dd2-461	PF3D7_0314700	RING finger protein RNF1	Core	0.135907	-0.00973	0.022752	-0.027262	0.006765	-0.03281	-0.007245	0.005803	-0.063272		-0.080844	-0.055539	-0.067243	-0.080193	-0.071633	-0.067737	-0.056814		0.135907	0.011023	-0.015392	-0.011144	-0.03346	-0.02482	0.043422	-0.00495	-0.012911		0.135907	0.013013	-0.013909	-0.004504	-0.079824	-0.023352	-0.09087
Pf3D7_03_v3	604345	608181	Dd2-462	PF3D7_0314800	conserved Plasmodium protein, unknown function	Core	0.283143	0.029498	0.011863	0.02127	0.044702	-0.054555	0.015013	0.044646	0.050103		-0.091673	-0.045994	-0.036446	-0.014734	-0.003109	-0.049567	-0.114136		0.283143	-0.05793	0.009771	0.008648	0.003698	0.01224	0.113966	-0.059862	0.011872		0.283143	0.221187	0.122096	0.127671	0.136033	0.039822	0.063346
Pf3D7_03_v3	608633	610968	Dd2-463	PF3D7_0314900	conserved Plasmodium membrane protein, unknown function	Core	0.289358	0.001742	0.021946	-0.012641	0.000196	-0.04648	-0.009453	0.017594	-0.000543		-0.257638	-0.140187	-0.095501	-0.204158	-0.132165	-0.21569	-0.258933		0.289358	-0.059756	-0.026455	-0.015742	0.002125	-0.020483	0.086584	0.000566	-0.014326		0.289358	0.019547	0.068479	0.11531	-0.018389	0.033498	0.008497
Pf3D7_03_v3	611084	612264	Dd2-464	PF3D7_0315000	zinc finger protein, putative	Core	0.238825	-0.001599	0.011057	0.055947	-0.007908	-0.044934	-0.005248	0.072304	0.032641		0.079609	0.104992	0.093227	-0.000974	-0.026845	0.046342	0.087943		0.238825	0.051878	-0.088447	0.093131	-0.026522	-0.033257	-0.052841	-0.039294	0.018904		0.238825	0.095898	0.116919	-0.159982	-0.097441	0.059932	-0.03346
Pf3D7_03_v3	612489	613672	Dd2-465	PF3D7_0315100	eukaryotic translation initiation factor 4E	Core	0.037364	-0.094145	-0.090813	-0.072794	-0.128744	-0.082624	-0.126664	-0.07387	-0.049862		-0.030666	-0.032019	-0.026343	-0.009392	0.012738	0.028058	-0.027022		0.037364	-0.077557	-0.125203	-0.139708	-0.070551	-0.027356	-0.145	-0.040035	-0.126951		0.037364	-0.174434	-0.207655	-0.051686	-0.148203	-0.064384	-0.221579
Pf3D7_03_v3	616222	623066	Dd2-466	PF3D7_0315200	circumsporozoite- and TRAP-related protein	Core	-0.033227	-0.011282	-0.039032	-0.049906	-0.034348	-0.013122	0.023503	-0.02724	-0.024809		-0.065967	-0.054432	-0.011296	-0.088668	-0.018889	-0.069076	-0.064984		-0.033227	-0.017669	-0.033043	-0.01352	-0.034421	-0.009455	-0.018683	-0.054016	-0.024816		-0.033227	0.052777	0.019616	0.037325	0.01885	-0.009069	0.070044
Pf3D7_03_v3	623196	630485	Dd2-467	PF3D7_0315300	conserved Plasmodium protein, unknown function	Core	0.045579	0.02143	-0.038856	-0.023178	-0.024926	-0.029	-0.014387	0.009657	-0.018393		-0.036511	-0.065277	-0.022689	-0.056141	-0.048419	-0.077725	-0.007661		0.045579	-0.005542	-0.036741	0.014037	-0.052547	-0.075746	-0.070968	-0.029822	-0.033794		0.045579	0.075275	0.002581	0.053576	-0.042196	-0.022817	0.037479
Pf3D7_03_v3	630486	631631	Dd2-468	PF3D7_0315400	conserved Plasmodium protein, unknown function	Core	-0.06174	0.014683	-0.096518	-0.099824	-0.082454	-0.078624	-0.055711	-0.067977	-0.17124		-0.186808	-0.139072	-0.123014	-0.152065	-0.114886	-0.107955	-0.129059		-0.06174	-0.227642	-0.069272	-0.024341	-0.13994	-0.147894	-0.149691	-0.137869	-0.093916		-0.06174	-0.119853	-0.075171	-0.114789	-0.083416	-0.049857	-0.045212
Pf3D7_03_v3	632596	633794	Dd2-469	PF3D7_0315500	mitochondrial ribosomal protein L29/L47 precursor, putative	Core	0.074341	-0.095099	-0.045759	-0.043544	-0.104654	-0.031517	-0.016305	-0.056056	-0.000334		0.102346	0.137237	-0.022418	0.114457	0.021666	0.078384	0.004427		0.074341	0.023632	-0.008007	0.005096	-0.10246	-0.073289	0.11809	-0.064422	-0.020991		0.074341	0.02284	-0.048882	0.031122	0.024195	-0.097375	0.148078
Pf3D7_03_v3	635336	637712	Dd2-470	PF3D7_0315600	zinc finger protein, putative	Core	0.039771	-0.030777	-0.021792	-0.013915	-0.027998	-0.026349	-0.023117	0.023038	-0.004503		-0.07043	-0.06526	-0.032909	-0.058837	-0.049698	-0.020807	-0.058569		0.039771	-0.008885	-0.006739	-0.007447	-0.020018	-0.02731	0.082109	-0.010701	-0.046652		0.039771	0.100317	0.018356	0.013944	0.090574	0.047642	0.075546
Pf3D7_03_v3	638033	641394	Dd2-471	PF3D7_0315700	conserved Plasmodium membrane protein, unknown function	Core	0.090193	0.032492	-9.6e-05	-0.027738	0.023912	0.064305	0.025224	0.018563	-0.007614		-0.018317	0.010722	0.013713	0.005729	0.084891	-0.008101	-0.074548		0.090193	0.058864	0.031792	0.016309	-0.005508	-0.011109	0.017672	0.070163	-0.005436		0.090193	0.111721	0.100881	0.059788	0.106451	0.057185	0.177921
Pf3D7_03_v3	641395	642829	Dd2-472	PF3D7_0315800	zinc finger protein, putative	Core	-0.024245	-0.033082	-0.111668	-0.032697	-0.094929	-0.106094	-0.184504	-0.039088	-0.056301		0.1095	0.052807	0.020105	0.165886	0.075518	0.072912	0.090389		-0.024245	-0.014398	-0.040794	-0.059883	-0.04337	-0.0581	0.058458	-0.057923	-0.056972		-0.024245	-0.010287	-0.113335	-0.005263	-0.013601	-0.006171	-0.033358
Pf3D7_03_v3	643936	645518	Dd2-473	PF3D7_0315900	conserved Plasmodium protein, unknown function	Core	0.089143	0.135625	0.098389	0.069835	0.062902	0.042296	0.00192	0.020597	0.061438		0.020218	0.024617	0.037029	0.006867	-0.000104	0.040346	0.006297		0.089143	0.081448	0.026372	-0.029024	0.001208	-0.01684	0.16917	0.05036	0.005055		0.089143	0.106389	0.08221	0.147992	0.152059	0.070056	0.073269
Pf3D7_03_v3	645671	647094	Dd2-474	PF3D7_0316000	microneme associated antigen	Core	-0.064519	0.000392	-0.031334	0.042838	-0.033089	-0.007123	-0.056279	0.05574	0.045897		-0.029636	0.054503	0.037387	0.041414	-0.024978	-0.040922	-0.040307		-0.064519	-0.105058	0.05132	0.01351	0.054698	-0.012643	0.027672	-0.019942	-0.055175		-0.064519	-0.128294	0.106808	-0.0191	-0.045661	0.063803	-0.030197
Pf3D7_03_v3	648385	649690	Dd2-475	PF3D7_0316100	mitochondrial ribosomal protein L27 precursor, putative	Core	-0.175659	-0.026334	-0.052144	-0.102202	-0.121897	-0.054542	-0.091289	-0.099412	-0.053097		-0.141849	-0.076363	-0.085359	-0.014818	-0.083414	-0.058978	-0.101497		-0.175659	-0.024451	-0.013689	0.022874	0.025491	-0.009989	-0.212241	-0.051897	-0.055829		-0.175659	-0.062772	-0.128246	-0.085363	-0.075511	-0.100386	0.059214
Pf3D7_03_v3	649691	657497	Dd2-476	PF3D7_0316200	conserved Plasmodium protein, unknown function	Core	0.125979	0.033882	0.031769	-0.021542	0.034702	-0.021937	-0.003412	-0.000742	0.043669		-0.037681	-0.03458	-0.02582	-0.074691	-0.005871	-0.032519	-0.051118		0.125979	0.023313	-0.000719	0.077679	0.052427	0.013717	0.065856	0.00287	0.023866		0.125979	0.149709	0.100969	0.107923	0.110458	0.104854	0.11181
Pf3D7_03_v3	658022	661884	Dd2-477	PF3D7_0316300	inorganic pyrophosphatase, inorganic pyrophosphatase, putative	Core	0.015301	0.008115	-0.000837	0.056253	-0.014957	0.000976	-0.005951	-0.042973	0.045637		0.131916	0.060049	0.042454	0.137492	0.103455	0.073593	0.079158		0.015301	0.019971	-0.021589	0.041883	-0.015319	0.022369	0.069913	0.031607	-0.021536		0.015301	0.073998	0.002047	0.059228	-0.011941	-0.01599	0.005705
Pf3D7_03_v3	661885	665402	Dd2-478	PF3D7_0316400	conserved protein, unknown function	Core	-0.029643	0.023846	0.011972	-0.079037	-0.011874	4.8e-05	-0.013932	-0.010606	-0.033855		-0.104967	-0.057802	-0.05869	-0.126324	-0.076041	-0.062919	-0.188355		-0.029643	-0.004485	0.01182	-0.007147	-0.003496	0.013554	-0.035742	0.005782	-0.003273		-0.029643	-0.083368	-0.014784	-0.040913	-0.07277	-0.024067	0.003259
Pf3D7_03_v3	666756	668641	Dd2-479	PF3D7_0316500	kinetochore protein NUF2, putative	Core	0.11826	0.045094	-0.028806	0.01406	-0.055473	-0.049291	0.014566	-0.004485	-0.017588		-0.017719	-0.056683	-0.068466	-0.141787	-0.043234	-0.040087	-0.033744		0.11826	-0.034241	0.045689	0.024322	0.019073	0.03149	-0.002045	0.029472	0.008085		0.11826	0.123295	0.147571	0.031021	0.076943	0.074263	0.111849
Pf3D7_03_v3	669052	671123	Dd2-480	PF3D7_0316600	formate-nitrite transporter	Core	-0.01247	0.088707	0.092022	0.130783	0.018645	0.089611	0.023913	0.073658	0.010883		0.159526	0.124559	0.124047	0.130144	0.131257	0.113112	0.07543		-0.01247	0.07629	0.097122	-0.03364	0.044443	0.103717	0.068455	0.115889	0.079233		-0.01247	0.074377	0.024951	0.082615	0.015134	0.010216	-0.02658
Pf3D7_03_v3	674208	675886	Dd2-481	PF3D7_0316700	protein YOP1, putative	Core	-0.081107	-0.095299	-0.051011	-0.045397	-0.054826	-0.070009	-0.179676	-0.037994	-0.069882		-0.031508	-0.054892	-0.049431	-0.004529	-0.057297	-0.030023	-0.072315		-0.081107	-0.107863	-0.091328	-0.065853	-0.042845	-0.002198	-0.105551	0.00315	-0.073492		-0.081107	-0.080037	-0.122811	-0.133611	-0.041599	-0.090988	-0.049938
Pf3D7_03_v3	677592	678724	Dd2-482	PF3D7_0316800	40S ribosomal protein S15A, putative	Core	0.110215	0.023364	-0.056897	0.065387	-0.004992	-0.024773	-0.078574	-0.041125	0.059218		-0.2123	-0.139425	-0.112964	-0.160383	-0.091945	-0.164604	-0.163383		0.110215	-0.023817	0.017438	-0.012858	-0.071257	0.015648	0.088463	-0.016563	0.021716		0.110215	0.031538	0.036709	0.107726	0.027595	0.020129	-0.021
Pf3D7_03_v3	678984	681527	Dd2-483	PF3D7_0316900	E3 ubiquitin-protein ligase, putative	Core	0.153657	0.069515	0.081259	0.133716	0.068221	0.092497	0.046569	0.062092	0.052041		0.03391	0.004452	0.069832	0.038508	0.053337	-0.010933	0.045771		0.153657	-0.002056	0.032675	0.0099	0.042462	0.096553	0.073647	0.074743	0.096123		0.153657	0.124891	0.044921	0.076114	0.061579	0.031695	0.001523
Pf3D7_03_v3	682545	683935	Dd2-484	PF3D7_0317000	proteasome subunit alpha type-3, putative	Core	-0.020647	-0.103949	-0.093048	-0.152352	-0.099446	-0.140097	-0.076108	-0.091631	-0.110098		0.005345	-0.080965	-0.026879	-0.027236	-0.041813	-0.037065	-0.077081		-0.020647	-0.101687	-0.07774	-0.03322	-0.116161	-0.055368	-0.139419	-0.11356	-0.070386		-0.020647	-0.09862	-0.043503	-0.152304	-0.049745	-0.038296	-0.028574
Pf3D7_03_v3	686032	689732	Dd2-485	PF3D7_0317100	6-cysteine protein	Core	0.010037	-0.017381	0.044851	0.058491	0.022719	0.049985	0.017741	-0.018355	0.030259		0.097196	0.02095	0.033346	0.025178	0.054175	0.046465	0.033841		0.010037	0.040597	0.039388	0.018667	0.037882	0.029297	0.085742	0.050704	0.07358		0.010037	0.032992	0.040109	-0.030052	-0.000956	0.029051	0.031159
Pf3D7_03_v3	689904	695065	Dd2-486	PF3D7_0317200	cdc2-related protein kinase 4	Core	-0.004588	-0.008086	-0.001499	-0.054035	-0.007439	-0.044482	-0.01009	0.010166	-0.049038		0.005959	-0.026017	-0.002925	-0.011532	0.002843	-0.018737	-0.032291		-0.004588	-0.018237	-0.062778	-0.026042	-0.036737	-0.004553	-0.026873	-0.052334	-0.044056		-0.004588	0.017316	0.029807	0.035551	0.011187	-0.008152	-0.007202
Pf3D7_03_v3	699294	709978	Dd2-487	PF3D7_0317300	conserved Plasmodium protein, unknown function	Core	-0.023989	0.027756	0.031453	0.036725	0.028999	0.025087	0.009764	0.029557	-0.002463		-0.004784	-0.022771	0.00587	0.027607	-0.03473	0.005711	0.003148		-0.023989	-0.014174	0.044281	0.001207	0.027004	0.01587	0.055919	0.01824	0.00345		-0.023989	0.010826	-0.032202	-0.011427	-0.030201	0.019547	-0.045701
Pf3D7_03_v3	712003	714332	Dd2-488	PF3D7_0317400	DNA replication complex GINS protein, putative	Core	-0.006432	0.002621	-0.020838	0.046479	-0.067833	-0.059063	-0.106239	-0.054583	-0.068896		-0.007145	0.018722	-0.022994	0.065345	0.014739	-0.016034	-0.00881		-0.006432	-0.042208	-0.038623	-0.04949	-0.031625	-0.067492	-0.116914	0.010498	0.030298		-0.006432	-0.016674	-0.039104	0.029937	0.001587	-0.020018	-0.03699
Pf3D7_03_v3	716273	722081	Dd2-489	PF3D7_0317500	kinesin-5	Core	0.042191	0.022561	0.018951	0.027758	-0.004551	0.008152	-0.036136	-0.019365	0.028208		0.03077	0.034383	0.028412	0.062024	0.019962	0.039903	0.035864		0.042191	0.007645	0.007328	0.012331	0.048573	0.024906	0.004313	0.043561	0.042276		0.042191	-0.068364	0.007221	-0.054358	-0.053763	-0.049297	-0.0867
Pf3D7_03_v3	724765	726380	Dd2-490	PF3D7_0317600	40S ribosomal protein S11, putative	Core	-0.086986	-0.022372	0.038248	0.020191	0.011692	-0.004881	0.018791	0.028267	-0.067237		0.061415	0.031746	0.008447	0.127274	0.001608	0.093041	0.074106		-0.086986	0.00011	-0.002615	0.002198	0.036226	-0.062516	-0.076772	-0.016127	-0.096303		-0.086986	-0.200024	-0.075748	-0.28572	-0.046128	0.041188	-0.093739
Pf3D7_03_v3	728009	738140	Dd2-491	PF3D7_0317700	CPSF (cleavage and polyadenylation specific factor), subunit A, putative	Core	-0.018521	-0.01941	-0.01592	-0.037131	-0.03136	-0.018527	-0.054411	-0.04375	-0.037644		-0.046099	-0.063132	-0.046423	-0.015443	-0.012573	-0.014634	-0.028058		-0.018521	-0.051216	-0.014919	-0.028164	-0.037458	-0.033181	-0.064059	0.009055	-0.02341		-0.018521	-0.04073	-0.016375	-0.011275	-0.009516	0.004362	0.034384
Pf3D7_03_v3	738141	739132	Dd2-492	PF3D7_0317800	26S proteasome non-ATPase regulatory subunit 9, putative	Core	0.017499	-0.068801	0.05592	0.077584	0.040682	0.048914	-0.069303	-0.00158	0.060043		0.095815	0.091316	0.073414	0.108149	0.116931	0.106557	0.138983		0.017499	0.059296	0.059338	0.008922	0.056465	0.108131	0.107888	0.093885	0.076563		0.017499	0.152674	0.127904	0.103305	0.061247	0.022496	-0.033395
Pf3D7_03_v3	739178	741962	Dd2-493	PF3D7_0317900	conserved protein, unknown function	Core	-0.068696	-0.011505	-0.015237	-0.079002	-0.05688	-0.02786	-0.080321	-0.01159	-0.083237		0.066728	-0.003597	0.018641	0.075228	0.0529	0.032632	-0.037206		-0.068696	-0.065907	-0.00623	0.038938	-0.008307	-0.009786	-0.068685	-0.044025	0.007264		-0.068696	-0.042908	0.037311	-0.026026	0.002499	-0.017605	0.052692
Pf3D7_03_v3	741963	743049	Dd2-494	PF3D7_0318000	conserved Plasmodium protein, unknown function	Core	0.070743	0.006105	-0.0014	0.094845	0.042696	0.059608	-0.051475	-0.049756	0.041731		0.091009	0.123391	0.095349	0.137312	0.008278	0.123832	0.090117		0.070743	0.042476	0.021228	-0.04184	0.129499	0.040981	-0.001759	-0.065739	-0.012915		0.070743	0.021836	0.045413	0.102871	0.011609	0.058579	0.110752
Pf3D7_03_v3	743679	745303	Dd2-495	PF3D7_0318100	stomatin-like protein, putative	Core	0.0478	0.021766	0.042596	0.093228	0.122131	-0.001747	-0.003757	0.122225	0.1277		0.141983	0.149513	0.14147	0.166902	0.115298	0.143574	0.10992		0.0478	0.044197	0.040889	-0.043276	0.066431	0.051561	0.057577	0.072984	0.039837		0.0478	0.009115	0.147912	0.073989	0.05214	0.019337	0.105553
Pf3D7_03_v3	748215	756088	Dd2-496	PF3D7_0318200	DNA-directed RNA polymerase II subunit RPB1	Core	-0.061697	-0.014418	-0.008695	0.000846	0.013862	-0.009913	-0.029507	-0.003293	-0.028399		0.009169	-0.027054	0.010281	0.012308	0.026533	-0.001272	0.034863		-0.061697	0.017396	-0.022538	-0.018345	-0.006665	-0.015654	0.005226	-0.001107	-0.028963		-0.061697	0.054661	0.013935	0.035455	-0.000131	-0.017329	0.037439
Pf3D7_03_v3	756241	760542	Dd2-497	PF3D7_0318300	conserved Plasmodium protein, unknown function	Core	-0.109405	-0.033907	-0.023802	-0.008163	-0.014831	-0.013802	-0.023051	-0.017904	0.047076		0.042958	0.018637	-0.032547	0.036603	-0.067665	0.050569	0.017908		-0.109405	-0.039145	0.00605	-0.004481	0.008599	-0.01793	-0.002816	-0.023058	-0.045219		-0.109405	-0.056465	-0.007813	0.01546	-0.055043	-0.018328	-0.056749
Pf3D7_03_v3	761443	765689	Dd2-498	PF3D7_0318400	conserved Plasmodium protein, unknown function	Core	-0.055033	0.041797	-0.028338	0.00958	0.041283	0.027571	-0.020802	0.021612	0.049402		-0.039784	-0.019421	-0.058369	-0.028887	0.040507	-0.024496	0.010218		-0.055033	0.034033	-0.060681	-0.041542	-0.055852	-0.002335	0.063783	-0.010019	-0.027017		-0.055033	-0.043895	-0.038646	0.079466	-0.083829	0.04228	-0.06059
Pf3D7_03_v3	767565	782936	Dd2-499	PF3D7_0318500	conserved Plasmodium protein, unknown function	Core	0.001259	-0.01449	0.005856	-0.033192	0.013577	-0.019652	-0.036366	-0.023533	-0.011471		-0.083619	-0.084431	-0.075822	-0.064659	-0.045301	-0.080607	-0.136898		0.001259	0.013258	-0.036888	-0.022865	-0.022718	-0.054173	-0.028349	-0.024725	-0.026185		0.001259	0.074377	0.047703	0.024052	-0.015354	-0.007886	0.053248
Pf3D7_03_v3	782937	786415	Dd2-500	PF3D7_0318600	cleavage and polyadenylation specificity factor, putative	Core	0.027178	0.008698	0.011364	-0.021037	0.012896	0.01598	0.04678	0.017816	-0.017714		-0.040577	-0.037875	-0.029208	-0.055865	-0.00701	-0.03298	-0.055706		0.027178	0.010902	0.073083	0.061947	-0.0343	-0.051393	-0.017108	-0.038506	-0.007164		0.027178	0.069263	0.052875	0.030063	0.016488	0.013611	0.07668
Pf3D7_03_v3	788203	789062	Dd2-501	PF3D7_0318700	conserved Plasmodium protein, unknown function	Core	0.177675	0.098317	0.076476	0.133345	-0.017334	-0.095735	-0.059682	-0.010958	-0.077129		0.009076	-0.048448	0.026691	0.009157	-0.105756	-0.056668	0.171762		0.177675	0.082691	0.082079	0.129616	0.003544	0.008051	-0.148923	0.039967	0.009264		0.177675	-0.013924	0.000874	-0.090557	-0.04079	-0.008455	-0.195054
Pf3D7_03_v3	789608	791558	Dd2-502	PF3D7_0318800	triosephosphate isomerase, putative	Core	-0.002826	-0.064847	-0.035437	-0.0508	-0.02808	-0.048831	-0.059414	0.011094	-0.088145		-0.059121	-0.100918	-0.076255	-0.071337	-0.057889	-0.0994	-0.028759		-0.002826	0.075904	-0.039968	0.01216	-0.018188	-0.105331	0.014703	-0.035411	-0.055204		-0.002826	0.049975	0.055927	0.041837	-0.029822	-0.069687	0.029054
Pf3D7_03_v3	791590	793731	Dd2-503	PF3D7_0318900	conserved protein, unknown function	Core	0.001674	-0.082763	-0.115379	-0.024074	-0.06537	-0.098479	-0.078691	-0.066478	-0.136739		-0.046842	-0.0571	-0.096873	-0.051322	-0.069617	-0.027477	-0.059609		0.001674	-0.075546	-0.063565	-0.029249	-0.024476	-0.045161	-0.082034	-0.097628	-0.084194		0.001674	-0.106075	-0.060723	-0.109223	-0.126995	-0.090726	-0.159678
Pf3D7_03_v3	795327	801421	Dd2-504	PF3D7_0319000	P-type ATPase, putative	Core	0.044176	0.062004	0.027897	0.004787	0.087465	0.004438	0.016371	0.045921	-0.005657		0.046471	0.015906	0.013336	0.003845	0.083469	0.018335	-0.02183		0.044176	0.026707	-0.024424	0.019406	0.032901	-0.017049	0.073575	-0.006414	-0.008639		0.044176	0.130842	0.109262	0.116548	0.07511	0.027066	0.150961
Pf3D7_03_v3	802010	802833	Dd2-505	PF3D7_0319100	E3 ubiquitin-protein ligase RBX1, putative	Core	-0.1621	-0.151491	0.013496	0.115568	-0.056519	0.09103	-0.112295	0.007085	-0.071552		0.022622	-0.006281	0.069432	-0.017221	-0.008058	0.090726	0.028845		-0.1621	0.062426	-0.007726	-0.057055	-0.008601	0.100599	-0.096572	-0.015012	-0.122788		-0.1621	0.105657	-0.047921	-0.065648	-0.113896	0.00772	0.119711
Pf3D7_03_v3	803342	806562	Dd2-506	PF3D7_0319200	CCR4 domain-containing protein 4, putative	Core	-0.026246	-0.003673	0.029418	0.025642	0.041992	0.036261	-0.002798	-0.001357	0.050073		-0.020169	-0.005997	-0.018271	-0.027448	0.077078	0.021436	-0.026837		-0.026246	-0.001059	-0.004886	-0.036038	0.047004	0.000466	-0.023874	0.00801	0.02221		-0.026246	-0.074003	0.009053	-0.024027	-0.035685	0.01608	0.041105
Pf3D7_03_v3	807027	808109	Dd2-507	PF3D7_0319300	ubiquitin-conjugating enzyme E2, putative	Core	0.018384	-0.017183	-0.029641	-0.00871	-0.029338	-0.065254	-0.06914	-0.073202	-0.083602		0.104918	-0.014217	0.006072	0.014192	0.008473	0.108272	0.035809		0.018384	-0.058782	-0.015042	-0.013311	-0.071669	-0.051535	0.018094	-0.069577	-0.116366		0.018384	-0.124555	-0.036471	-0.070161	-0.042588	-0.021015	-0.107048
Pf3D7_03_v3	809831	814422	Dd2-508	PF3D7_0319400	kinesin-8, putative	Core	0.005921	-0.014381	-0.052366	-0.007342	-0.029962	-0.002563	-0.076541	-0.018019	-0.108547		0.036744	-0.006879	-0.047715	0.00522	0.050762	0.034985	-0.03393		0.005921	-0.06912	-0.048832	-0.028973	-0.01576	-0.066037	0.024343	-0.060881	-0.066726		0.005921	0.052709	-0.034122	-0.026678	-0.049147	-0.032412	0.039771
Pf3D7_03_v3	815319	817105	Dd2-509	PF3D7_0319500	RNA-binding protein, putative	Core	-0.064326	-0.065751	-0.019988	0.063593	0.021141	0.024478	0.004939	0.083423	-0.045489		0.065943	-0.002041	-0.022291	0.047604	0.01623	0.022642	0.0276		-0.064326	-0.024754	0.049746	0.052298	0.031163	-0.010925	-0.138992	0.018903	-0.020839		-0.064326	-0.141693	-0.059348	-0.135917	-0.063581	-0.072928	0.001437
Pf3D7_03_v3	817663	818945	Dd2-510	PF3D7_0319600	elongation factor 1-delta, putative	Core	-0.111549	0.012903	-0.105243	-0.153192	-0.107769	-0.107159	-0.113158	-0.058567	-0.132468		-0.16357	-0.194812	-0.132023	-0.093723	-0.133785	-0.154415	-0.021508		-0.111549	-0.123873	-0.072024	-0.089955	-0.07014	-0.129632	0.07474	-0.077094	-0.146783		-0.111549	-0.022534	-0.17011	-0.191942	-0.012767	-0.02651	-0.090731
Pf3D7_03_v3	820458	830939	Dd2-511	PF3D7_0319700	ABC transporter I family member 1, putative	Core	-0.032336	-0.022945	-0.016699	-0.019707	-0.022533	-0.035937	-0.04871	-0.010874	-0.072295		0.041683	-0.005853	-0.01465	0.009244	0.030504	0.01979	-0.032601		-0.032336	-0.059869	-0.075022	-0.00102	-0.050795	-0.061733	-0.081481	-0.064018	-0.042488		-0.032336	0.056135	0.039096	0.015403	0.017015	-0.040169	0.0684
Pf3D7_03_v3	830940	832759	Dd2-512	PF3D7_0319800	conserved Plasmodium protein, unknown function	Core	-0.028353	-0.051035	-0.022294	-0.081612	-0.011952	-0.051126	-0.035697	-0.018786	-0.077034		-0.371052	-0.206877	-0.122843	-0.189561	-0.195579	-0.133483	-0.349842		-0.028353	-0.014337	0.046928	0.07115	-0.050781	-0.006711	-0.108687	-0.103295	0.025814		-0.028353	0.003017	0.050168	-0.022481	-0.023779	-0.086713	-0.044062
Pf3D7_03_v3	833583	835027	Dd2-513	PF3D7_0319900	conserved protein, unknown function	Core	-0.064672	0.074646	0.024194	-0.053402	0.032712	0.01306	0.00775	0.001594	-0.112892		0.101836	0.006812	0.039709	0.050297	0.043837	0.026496	-0.035976		-0.064672	0.001848	0.035536	0.024228	-0.030396	-0.090058	-0.007059	-0.015478	-0.004539		-0.064672	0.028902	0.045397	0.070912	-0.085946	0.027151	0.043877
Pf3D7_03_v3	837057	838521	Dd2-514	PF3D7_0320000	protein phosphatase inhibitor 2	Core	0.060565	-0.055102	-0.046138	-0.153188	-0.014353	-0.018506	-0.047376	-0.042079	-0.104944		0.247962	0.011288	0.072898	0.174883	0.04427	0.129073	0.146886		0.060565	-0.067633	-0.035571	-0.032733	-0.019895	-0.028253	-0.018972	-0.046841	-0.156026		0.060565	-0.019452	0.025658	0.059008	-0.030573	-0.080995	0.123651
Pf3D7_03_v3	840112	842008	Dd2-515	PF3D7_0320100	protein transport protein SEC22	Core	-0.092715	-0.136543	-0.079755	-0.027908	-0.048392	-0.018183	-0.087872	-0.080252	-0.056853		0.049043	0.037843	0.042789	0.017762	0.08084	0.067398	0.012772		-0.092715	-0.099944	-0.006254	-0.061237	0.055783	0.029034	-0.07294	-0.033711	-0.029771		-0.092715	0.038599	0.056349	-0.01742	0.045566	-0.113717	-0.042689
Pf3D7_03_v3	842289	844540	Dd2-516	PF3D7_0320200	CPW-WPC family protein	Core	0.102031	0.027127	0.075942	0.080249	0.036105	0.066976	-0.011037	0.023781	-0.046992		0.061387	0.100256	0.054686	0.0516	0.128697	0.109119	0.013828		0.102031	0.024889	0.070599	0.134239	0.058683	0.134566	0.10883	0.043855	0.064528		0.102031	0.141222	0.087998	0.154672	0.086633	0.08963	0.137266
Pf3D7_03_v3	845463	847570	Dd2-517	PF3D7_0320300	T-complex protein 1 subunit epsilon	Core	-0.075832	0.035933	-0.033588	-0.003823	-0.012826	-0.025681	0.007469	0.040445	-0.017997		-0.046941	-0.099682	-0.071504	-0.0425	-0.000622	-0.085451	-0.095775		-0.075832	-0.024878	-0.027376	0.004622	-0.013288	-0.049916	0.035282	-0.029801	-0.042058		-0.075832	0.046266	0.038768	0.004738	-0.024391	0.024864	0.003101
Pf3D7_03_v3	847997	857754	Dd2-518	PF3D7_0320400	oocyst capsule protein Cap380	Core	-0.033768	0.005836	-0.013709	-0.021354	0.028955	-0.003561	-0.041088	0.009951	0.001102		-0.00927	-0.031141	-0.008081	-0.003939	0.037338	-0.009971	-0.032224		-0.033768	-0.017392	-0.01114	-2.7e-05	-0.011955	-0.048825	-0.018149	-0.011302	-0.038037		-0.033768	0.080867	0.054163	0.043658	0.010669	0.016604	0.10572
Pf3D7_03_v3	860563	862352	Dd2-519	PF3D7_0320500	nicotinamidase, putative	Core	0.02509	-0.067253	-0.043744	-0.107761	-0.109739	-0.067017	-0.142283	-0.073957	-0.130581		-0.116396	-0.061959	-0.153634	-0.134412	-0.079309	-0.153351	-0.167504		0.02509	-0.043662	-0.071963	-0.054892	-0.059064	-0.062035	-0.017106	-0.104125	-0.070783		0.02509	-0.011936	0.019665	0.008545	-0.004403	-0.05679	0.009344
Pf3D7_03_v3	862491	864082	Dd2-520	PF3D7_0320600	conserved protein, unknown function	Core	-0.060466	0.009487	-0.000878	-0.092029	-0.010362	-0.038656	-0.0157	0.104826	0.055867		0.116565	0.077015	0.119045	0.151592	0.157063	0.127265	0.083069		-0.060466	0.000516	-0.022424	0.006283	0.082635	-0.011971	0.006651	-0.015072	-0.057359		-0.060466	0.191435	0.098742	0.044221	0.086689	0.132897	0.236857
Pf3D7_03_v3	864764	866670	Dd2-521	PF3D7_0320700	signal peptidase complex subunit 2	Core	0.09641	0.142533	0.073623	0.101462	0.09167	0.02245	0.015152	0.064403	0.072237		0.039694	0.005282	0.008935	0.017544	0.019043	-0.014409	0.003384		0.09641	0.084588	0.062406	0.111318	0.06785	-0.050932	0.246424	0.095145	0.001282		0.09641	0.241718	0.083018	0.203195	0.090511	0.195673	0.171125
Pf3D7_03_v3	870567	872592	Dd2-522	PF3D7_0320800	ATP-dependent RNA helicase DDX6	Core	0.083552	0.041718	0.036139	0.030551	-0.035912	0.002516	-0.068938	0.016161	0.003412		0.001763	0.02877	-0.040773	0.005963	-0.043542	0.024567	0.059962		0.083552	0.055441	0.039203	0.042512	0.031334	0.008782	0.030541	0.028657	0.026291		0.083552	0.121461	0.120536	0.082731	0.030938	0.023896	0.065329
Pf3D7_03_v3	874963	876545	Dd2-523	PF3D7_0320900	histone H2A.Z	Core	-0.086542	-0.209299	-0.164551	-0.09991	-0.131922	-0.066496	-0.11818	-0.140114	-0.157373		-0.026938	-0.09276	-0.063085	-0.032014	-0.05556	-0.042863	0.062897		-0.086542	-0.067503	-0.000497	-0.108298	-0.129761	-0.119841	-0.123195	-0.080143	-0.098557		-0.086542	-0.074108	-0.094937	-0.089821	-0.079112	-0.033166	0.040481
Pf3D7_03_v3	877485	879735	Dd2-524	PF3D7_0321000	conserved protein, unknown function	Core	0.15637	0.001927	0.057292	-0.053655	-0.021278	0.025245	-0.027435	0.095449	0.046971		0.122032	0.091628	0.111344	0.030763	0.110581	0.144587	0.123481		0.15637	0.048428	-0.042507	0.122973	0.081382	0.084357	0.147655	0.034031	-0.004849		0.15637	0.188933	0.10145	0.065846	0.112728	0.080737	0.143158
Pf3D7_03_v3	879736	885743	Dd2-525	PF3D7_0321100	conserved Plasmodium protein, unknown function	Core	-0.042408	-0.01021	-0.023898	-0.018011	-0.035562	-0.014819	-0.07997	-0.001066	-0.037483		-0.089453	-0.050792	-0.019698	-0.06297	-0.010027	-0.000588	-0.099465		-0.042408	-0.014715	0.006635	-0.003217	0.005309	0.053665	-0.078478	-0.040375	-0.038612		-0.042408	0.009294	-0.027926	0.051173	-0.028663	-0.024917	0.075105
Pf3D7_03_v3	886712	889226	Dd2-526	PF3D7_0321200	UDP-N-acetylglucosamine--dolichyl-phosphate N-acetylglucosaminephosphotransferase, putative	Core	0.064552	0.09715	0.00791	0.072922	0.095873	0.043843	0.030063	0.062305	0.10242		0.038359	0.162787	0.163298	0.102686	0.153901	0.135389	0.047905		0.064552	0.074729	0.013041	0.098782	0.099224	0.079113	0.100856	0.04335	0.040352		0.064552	0.325457	0.162203	0.203413	0.103707	0.065999	0.217081
Pf3D7_03_v3	889764	893014	Dd2-527	PF3D7_0321300	conserved Plasmodium protein, unknown function	Core	0.19069	0.032146	0.069627	0.023416	0.012769	0.052278	-0.08071	-0.042094	-0.011084		-0.125158	-0.014314	-0.013791	-0.013855	-0.00122	0.019416	-0.186127		0.19069	-0.01373	-0.064682	0.001738	0.052079	-6.5e-05	0.066091	0.005643	0.002283		0.19069	0.069183	0.029843	-0.051174	0.072343	0.04268	0.006915
Pf3D7_03_v3	894511	896329	Dd2-528	PF3D7_0321400	protein kinase, putative	Core	0.082955	-0.024682	0.018881	-0.098055	-0.060693	-0.029102	-0.082041	-0.016941	-0.071251		-0.13124	-0.176129	-0.128861	-0.081372	-0.133055	-0.096767	-0.060049		0.082955	-0.073802	-0.017014	-0.026304	0.007968	-0.106643	-0.066747	-0.052425	-0.072136		0.082955	0.011946	0.086545	0.024923	-0.061996	-0.002962	0.000774
Pf3D7_03_v3	896330	900020	Dd2-529	PF3D7_0321500	peptidase, putative	Core	0.091897	0.073553	0.080277	0.050098	0.050823	0.033412	-0.043704	0.071815	0.063975		-0.05613	-0.055683	-0.018254	-0.058657	0.0209	-0.048947	-0.048182		0.091897	-0.011379	0.040571	0.056018	0.008304	-0.001698	0.096776	0.059136	0.020282		0.091897	0.115046	0.170791	0.14293	0.049438	0.044726	0.102304
Pf3D7_03_v3	900607	903566	Dd2-530	PF3D7_0321600	ATP-dependent RNA helicase DDX42, putative	Core	-0.012156	0.075562	0.01249	0.028694	0.000255	0.010268	-0.042725	0.049767	-0.125125		0.025879	-0.029281	-0.058013	6.2e-05	0.038498	-0.02249	-0.017106		-0.012156	0.050446	-0.044975	0.082597	-0.011683	-0.009677	-0.017155	-0.043763	0.026667		-0.012156	0.010791	0.000617	-0.041241	-0.002505	0.04215	0.069415
Pf3D7_03_v3	903567	910368	Dd2-531	PF3D7_0321700	conserved Plasmodium protein, unknown function	Core	0.017749	0.022492	0.010413	0.072321	0.049165	0.02012	-0.036546	0.044142	-0.032869		-0.040328	-0.054156	-0.067951	-0.030164	-0.023518	-0.0243	-0.053324		0.017749	-0.028447	0.019462	-0.006239	-0.014167	0.014461	0.080526	0.026204	0.002001		0.017749	0.046455	-0.00834	0.097502	-0.024882	0.013802	-0.022073
Pf3D7_03_v3	912666	921286	Dd2-532	PF3D7_0321800	WD repeat-containing protein, putative	Core	-0.045151	-0.064417	-0.011134	-0.037839	-0.044145	-0.026828	-0.089858	-0.016638	-0.090199		0.017295	-0.030404	-0.028036	-0.017929	0.000694	-0.024819	-0.066501		-0.045151	-0.049594	-0.038297	-0.061567	-0.004579	-0.019712	-0.091602	-0.052217	-0.035068		-0.045151	-0.057918	-0.03548	-0.005321	-0.090285	-0.086857	-0.033117
Pf3D7_03_v3	922724	928192	Dd2-533	PF3D7_0321900	cyclic amine resistance locus protein	Core	-0.004452	-0.084735	-0.051571	-0.009972	-0.072928	-0.054562	-0.150218	-0.042586	-0.092571		-0.089081	-0.101588	-0.088311	-0.056107	-0.02807	-0.029583	-0.022153		-0.004452	-0.067543	-0.070733	-0.102897	-0.021324	-0.079101	0.017796	-0.040161	-0.104017		-0.004452	0.025949	0.015159	-0.035221	-0.108508	-0.115581	-0.007328
Pf3D7_03_v3	928394	929409	Dd2-534	PF3D7_0322000	peptidyl-prolyl cis-trans isomerase	Core	0.053249	0.022286	-0.024836	-0.072883	0.011946	0.037917	-0.083132	0.02694	-0.107012		-0.081208	-0.124256	0.014339	-0.01714	-0.007376	-0.025127	-0.105775		0.053249	-0.071983	0.002268	-0.034015	-0.068612	-0.056398	0.010915	-0.017151	0.023696		0.053249	0.043703	0.122685	-0.02887	0.030389	0.071016	0.00526
Pf3D7_03_v3	930390	932665	Dd2-535	PF3D7_0322100	mRNA-capping enzyme subunit beta	Core	0.023446	0.053578	0.060171	0.089359	0.064605	0.023422	0.043927	0.083288	-0.001576		0.062312	0.024852	0.069274	0.031234	0.121218	0.035502	0.045839		0.023446	-0.013679	-0.012727	-0.023246	0.012473	-0.000905	0.019549	0.015837	-5.9e-05		0.023446	0.066811	0.054625	0.057997	0.009249	0.04688	0.026529
Pf3D7_03_v3	932938	937256	Dd2-536	PF3D7_0322200	conserved Plasmodium protein, unknown function	Core	-0.027287	0.010762	-0.021754	-0.002677	-0.049795	0.021008	-0.047162	-0.020489	-0.055395		0.050353	0.039703	-0.015099	0.032626	0.084004	0.013704	-0.015921		-0.027287	-0.013587	-0.031245	0.035656	0.00716	0.019311	-0.101493	0.016641	-0.048362		-0.027287	0.121891	0.038451	0.057273	0.000457	0.013682	0.073566
Pf3D7_03_v3	937962	940423	Dd2-537	PF3D7_0322300	diacylglycerol O-acyltransferase	Core	0.029067	0.001505	0.007327	0.064373	0.007854	0.014729	-0.041085	0.065751	0.015161		-0.064745	-0.075283	0.016578	-0.019104	0.012868	-0.030882	-0.086661		0.029067	0.01231	0.020346	-0.020518	0.029739	0.007754	-0.021934	0.018706	-0.002839		0.029067	0.055849	0.065504	0.056971	0.015513	0.039069	0.038344
Pf3D7_03_v3	942295	945419	Dd2-538	PF3D7_0322400	regulator of initiation factor 2 (eIF2)	Core	0.050833	0.003284	0.015092	0.002376	-0.037221	0.014127	-0.080178	-0.02078	-0.047434		-0.179686	-0.055839	-0.03758	-0.107351	-0.079782	-0.114306	-0.136137		0.050833	0.047137	0.002151	-0.01061	-0.032547	-0.025039	-0.129044	0.013714	-0.007462		0.050833	0.061246	0.130929	0.060532	0.011962	-0.019878	0.007669
Pf3D7_03_v3	945420	947001	Dd2-539	PF3D7_0322500	iron-sulfur assembly protein, putative	Core	0.050182	-0.004938	0.049336	0.116889	0.13152	-0.013816	0.027002	0.050891	0.121416		0.079028	0.156818	0.11929	0.088665	0.119408	0.130421	-0.058913		0.050182	-0.049927	0.014438	-0.039285	0.123848	0.015313	0.02192	0.059705	0.005719		0.050182	0.201533	0.147826	0.1965	0.143134	0.014794	0.251387
Pf3D7_03_v3	948124	952828	Dd2-540	PF3D7_0322600	conserved Plasmodium protein, unknown function	Core	0.021366	0.015171	-0.042129	0.056477	0.007739	-0.021876	-0.047811	0.023028	-0.039003		0.004242	-0.058578	-0.00938	-0.014439	0.020747	-0.006731	-0.003338		0.021366	0.034759	0.012377	0.026265	0.001308	-0.034213	0.017481	0.043464	-0.037		0.021366	0.090873	0.020732	0.017164	0.032979	0.026795	0.116466
Pf3D7_03_v3	952829	962617	Dd2-541	PF3D7_0322700	conserved Plasmodium protein, unknown function	Core	0.052702	-0.045654	-0.070104	-0.035861	-0.078306	-0.084856	-0.139569	-0.025492	-0.085012		-0.050586	-0.10086	-0.073613	-0.061574	-0.057799	-0.084329	-0.087041		0.052702	-0.05259	-0.054535	-0.027406	-0.067942	-0.075595	0.01322	-0.050356	-0.084668		0.052702	0.136662	0.052594	0.064579	0.036013	-0.016921	0.132835
Pf3D7_03_v3	963851	965378	Dd2-542	PF3D7_0322800	conserved Plasmodium protein, unknown function	Core	0.077184	0.075102	-0.025785	0.102728	0.016829	0.015857	-0.119336	-0.027252	0.070513		-0.152531	-0.067348	-0.103197	-0.095469	-0.069341	-0.061348	-0.069893		0.077184	0.06749	0.106133	0.026373	0.106907	0.026188	0.173551	0.103336	0.025987		0.077184	0.079896	0.01654	0.173578	-0.038879	0.058735	0.097281
Pf3D7_03_v3	965379	966752	Dd2-543	PF3D7_0322900	40S ribosomal protein S3A, putative	Core	0.211292	0.029159	0.030869	0.082985	0.00025	-0.04303	0.000162	0.038104	-0.041977		-0.081736	-0.07939	-0.052767	-0.101234	-0.04033	-0.064409	-0.017455		0.211292	0.019772	-0.022022	-0.038993	0.050955	0.048619	0.20247	-0.00698	0.041087		0.211292	0.120227	0.095885	0.143185	0.118234	0.017675	0.074681
Pf3D7_03_v3	970916	976044	Dd2-544	PF3D7_0323100	conserved Plasmodium protein, unknown function	Core	-0.000721	-0.062722	-0.093154	-0.114681	-0.084917	-0.117219	-0.159554	-0.103574	-0.092503		-0.091063	-0.138636	-0.078274	-0.0655	-0.038118	-0.068374	-0.116997		-0.000721	-0.091225	-0.080408	-0.081467	-0.047567	-0.091681	-0.137068	-0.102635	-0.129081		-0.000721	-0.041961	-0.061624	-0.040213	-0.056247	-0.08114	0.055794
Pf3D7_03_v3	976620	978445	Dd2-545	PF3D7_0323200	conserved Plasmodium protein, unknown function	Core	0.129146	-0.092316	-0.052325	-0.035843	-0.098212	-0.129014	-0.096505	-0.043152	-0.048795		-0.052258	-0.069425	-0.016981	-0.033432	0.052563	-0.014841	-0.071614		0.129146	-0.088676	-0.10288	-0.055901	-0.067313	-0.04808	-0.065871	-0.064353	-0.081291		0.129146	0.092676	0.025409	0.019665	0.000249	-0.006117	0.132247
Pf3D7_03_v3	978720	980488	Dd2-546	PF3D7_0323300	conserved protein, unknown function	Core	-0.006285	0.021379	-0.080002	-0.01413	-0.006254	-0.113331	-0.064704	-0.056462	-0.003286		-0.163092	-0.189314	-0.110185	-0.180518	-0.09099	-0.157406	-0.099569		-0.006285	0.056158	-0.07346	0.050766	0.014761	-0.028547	-0.0251	-0.047762	-0.023951		-0.006285	0.010615	0.010226	0.029808	-0.025809	0.019631	-0.016688
Pf3D7_03_v3	980489	984216	Dd2-547	PF3D7_0323400	Rh5 interacting protein	Core	0.142307	0.023618	-0.039425	-0.020722	-0.000649	-0.062326	-0.061629	-0.032603	0.001005		-0.124747	-0.124509	-0.070576	-0.142986	-0.086299	-0.109604	-0.141542		0.142307	0.000985	-0.046203	0.000437	-0.004835	-0.096208	0.002896	-0.040713	-0.043312		0.142307	0.141974	0.069556	0.122512	0.080943	0.001384	0.117151
Pf3D7_03_v3	986015	987860	Dd2-548	PF3D7_0323500	survival motor neuron-like protein	Core	-0.033711	0.032592	-0.092479	-0.055815	-0.058952	-0.061975	-0.143584	-0.126388	-0.065392		-0.151369	-0.095616	-0.157202	-0.19156	-0.158694	-0.123119	-0.13597		-0.033711	-0.036303	-0.055784	-0.125986	-0.065918	-0.110774	0.040875	-0.119262	-0.106219		-0.033711	-0.12225	-0.092592	-0.007861	-0.094835	-0.086447	-0.081551
Pf3D7_03_v3	988381	991132	Dd2-549	PF3D7_0323600	conserved Plasmodium protein, unknown function	Core	0.039501	-0.046003	-0.042607	0.052155	0.001014	-0.033982	-0.029516	0.035872	-0.051203		-0.230776	-0.181763	-0.121681	-0.145517	-0.116158	-0.144587	-0.178877		0.039501	-0.003129	-0.071743	-0.018946	-0.056366	-0.036146	0.095423	-0.023129	-0.085489		0.039501	0.113316	0.079201	0.024662	0.060821	0.015276	0.114719
Pf3D7_03_v3	991294	993875	Dd2-550	PF3D7_0323700	U4/U6.U5 tri-snRNP-associated protein 1, putative	Core	0.191614	0.070252	0.051687	0.109993	-0.003911	-0.019226	-0.00062	0.026946	0.060112		-0.063859	-0.005043	0.05503	-0.028421	0.030125	0.010598	-0.06945		0.191614	0.077719	0.013122	-0.03761	0.018659	0.064868	0.036147	0.074655	0.035284		0.191614	0.174357	0.078752	0.047184	0.087269	-0.008891	0.108379
Pf3D7_03_v3	998399	1001832	Dd2-551	PF3D7_0323800	conserved Plasmodium protein, unknown function	Core	-0.035708	-0.080958	-0.138654	-0.090522	-0.117769	-0.140699	-0.16417	-0.164953	-0.164718		-0.071273	-0.090729	-0.068517	-0.07304	-0.016239	-0.063749	-0.078895		-0.035708	-0.21171	-0.09386	-0.161828	-0.141819	-0.124762	-0.088222	-0.114082	-0.125854		-0.035708	-0.066238	-0.127215	-0.043542	-0.132604	-0.140636	-0.059776
Pf3D7_03_v3	1002622	1004517	Dd2-552	PF3D7_0323900	erythrocyte membrane protein 1 (PfEMP1), exon 2, pseudogene	Core	-0.172783	-0.212833	-0.239009	-0.29202	-0.286654	-0.183034	-0.128023	-0.227771	-0.260722		0.039675	-0.023907	0.040839	0.152446	0.096367	0.146295	-0.241964		-0.172783	-0.252651	-0.147726	-0.236914	-0.1846	-0.16754	-0.524716	-0.233437	-0.115502		-0.172783	-0.418821	-0.298498	-0.288289	-0.190273	-0.23304	-0.070041
Pf3D7_04_v3	92326	94059	Dd2-568	PF3D7_0401600	rifin	Core	0.373086	0.239078	0.13751	0.155711	0.159566	0.095748	0.134668	0.148249	0.300334		0.105768	0.15302	0.150038	0.209282	0.189605	0.064896	0.181596		0.373086	0.294987	0.198907	0.192415	0.179178	0.135086	0.324498	0.182118	0.20005		0.373086	0.411407	0.340628	0.389652	0.23581	0.208599	0.287036
Pf3D7_04_v3	100434	102360	Dd2-569	PF3D7_0401700	Plasmodium exported protein, unknown function, pseudogene	Core	0.236392	0.047012	-0.037721	0.040162	-0.011913	-0.022195	0.048987	0.03667	0.103369		0.192716	0.091669	0.131413	0.220243	0.205786	0.144094	0.307081		0.236392	0.072485	0.025352	0.064474	0.051647	-0.0192	0.135233	0.049453	0.056846		0.236392	0.233557	0.109317	0.186587	0.065755	0.082514	0.215839
Pf3D7_04_v3	103492	105853	Dd2-570	PF3D7_0401800	Plasmodium exported protein (PHISTb), unknown function	Core	0.376259	0.294586	0.256751	0.25925	0.317185	0.174119	0.304137	0.277684	0.291958		0.202059	0.196487	0.229337	0.126209	0.158436	0.110193	0.278115		0.376259	0.335364	0.288138	0.296371	0.188253	0.165585	0.525453	0.27851	0.255817		0.376259	0.389558	0.277232	0.403	0.349921	0.304652	0.221873
Pf3D7_04_v3	108130	111545	Dd2-571	PF3D7_0401900	acyl-CoA synthetase	Core	0.354856	0.187067	0.167709	0.182007	0.163042	0.096879	0.241364	0.17654	0.270703		0.052423	0.049769	0.081314	0.092659	0.13371	0.01211	0.147509		0.354856	0.274143	0.21075	0.226474	0.180272	0.132676	0.407531	0.197922	0.175183		0.354856	0.427048	0.362926	0.387873	0.315252	0.279963	0.381989
Pf3D7_04_v3	114351	116308	Dd2-572	PF3D7_0402000	Plasmodium exported protein (PHISTa), unknown function	Core	0.13679	0.062814	-0.045858	-0.001589	-0.018623	-0.024433	0.01338	0.004711	0.001396		0.106453	0.011734	0.00432	0.104029	0.055279	-0.005067	0.218839		0.13679	0.052823	0.050589	0.092419	0.017793	-0.031746	0.24078	0.038276	0.025941		0.13679	0.158357	0.142037	0.103749	0.16769	0.071452	0.168636
Pf3D7_04_v3	123338	125714	Dd2-573	PF3D7_0402100	Plasmodium exported protein (PHISTb), unknown function	Core	0.281856	0.130326	0.077533	0.120373	0.10036	0.032551	0.131419	0.107721	0.160392		-0.120554	-0.121411	-0.036059	-0.052902	-0.072415	-0.168628	0.071497		0.281856	0.171987	0.153932	0.087912	0.08575	-0.021468	0.40544	0.114754	0.076961		0.281856	0.223589	0.227437	0.25381	0.21512	0.132269	0.293088
Pf3D7_04_v3	127462	134718	Dd2-574	PF3D7_0402200	surface-associated interspersed protein 4.1 (SURFIN 4.1), pseudogene	Core	0.168612	0.16651	0.10594	0.122648	0.134207	0.096955	0.222384	0.144058	0.2493		0.025922	0.04525	0.068288	0.03326	0.062005	-0.04703	0.17636		0.168612	0.24528	0.187517	0.19482	0.114404	0.096684	0.339543	0.157271	0.137545		0.168612	0.364118	0.271415	0.281818	0.275087	0.219577	0.318776
Pf3D7_04_v3	137390	146903	Dd2-575	PF3D7_0402300	reticulocyte binding protein homologue 1	Core	0.40447	0.267154	0.122471	0.142473	0.142565	0.086431	0.152669	0.162174	0.262663		-0.007609	0.018633	0.020328	0.052947	0.087885	-0.024555	0.137474		0.40447	0.261055	0.196948	0.207835	0.10011	0.090236	0.438071	0.161568	0.163955		0.40447	0.487702	0.35124	0.409762	0.326322	0.226612	0.388855
Pf3D7_04_v3	147240	148630	Dd2-576	PF3D7_0402400	Plasmodium exported protein, unknown function	Core	0.072796	-0.025635	0.000559	-0.029688	0.099819	0.069582	0.146832	0.093581	0.253527		-0.070635	-0.022438	-0.021192	0.045329	0.001276	-0.024398	0.113172		0.072796	0.129045	0.061542	0.068482	-0.016181	0.008739	0.232038	0.10467	-0.002087		0.072796	0.141421	0.001163	0.131123	0.108011	0.114296	0.099916
Pf3D7_04_v3	155627	157234	Dd2-577	PF3D7_0402500	rifin, pseudogene	Core	0.113051	0.051581	-0.00374	-0.015195	-0.035516	-0.005016	-0.033341	0.017343	0.025834		-0.073062	-0.050394	-0.018955	-0.058089	-0.001194	-0.050385	-0.018327		0.113051	0.023284	0.031155	0.030949	-0.05213	-0.027794	0.119464	-0.025394	-0.013251		0.113051	0.123102	0.067077	0.072615	-0.030063	0.023284	0.206058
Pf3D7_04_v3	159029	160564	Dd2-578	PF3D7_0402600	stevor	Core	0.182339	0.097732	0.062021	0.122811	0.089232	0.109308	0.004354	0.092147	0.258159		-0.146067	-0.032797	-0.062115	-0.105483	-0.057163	-0.032933	-0.083511		0.182339	0.083742	0.118863	-0.065113	0.047428	0.029436	0.176911	0.126943	0.062192		0.182339	0.127806	0.060378	0.051442	-0.105706	-0.002584	-0.065516
Pf3D7_04_v3	162261	163974	Dd2-579	PF3D7_0402700	rifin, pseudogene	Core	0.101595	0.016326	0.061443	0.046278	0.087765	0.029874	0.104476	0.074449	0.058089		0.019527	0.019095	0.059046	0.035899	0.064703	-0.004881	0.105878		0.101595	0.0599	0.011197	0.089368	-0.003156	0.008162	0.159231	0.059349	0.056173		0.101595	0.091826	0.101568	0.101147	0.032225	0.111633	0.102342
Pf3D7_04_v3	166743	172204	Dd2-580	PF3D7_0402800	erythrocyte membrane protein 1 (PfEMP1), pseudogene	Core	-0.044122	-0.011124	0.052628	-0.024007	0.02275	0.077855	0.07421	0.041197	-0.051017		-0.109869	-0.024145	0.010131	-0.149592	-0.042495	-0.041659	-0.116035		-0.044122	0.009521	0.032892	-0.011615	-0.013018	-0.031726	-0.120068	-0.008134	-0.021976		-0.044122	-0.052568	0.009436	-0.092182	-0.141738	-0.057275	-0.02305
Pf3D7_04_v3	175138	177502	Dd2-581	PF3D7_0403100	regulator of chromosome condensation, putative	Core	-0.163134	-0.081545	-0.024038	-0.047007	-0.081476	-0.000431	-0.055454	0.008961	-0.101445		-0.064627	-0.06316	0.002936	-0.061625	0.002989	-0.071368	-0.068207		-0.163134	0.013127	0.035309	0.008703	0.00717	-0.014456	0.044717	0.017512	0.005202		-0.163134	-0.075431	-0.019455	-0.06518	-0.069806	-0.006874	0.036573
Pf3D7_04_v3	178268	180315	Dd2-582	PF3D7_0403200	pre-mRNA splicing factor, putative	Core	0.043866	0.057466	0.098793	0.074567	0.069792	0.061271	0.069071	0.077597	0.062703		-0.261287	-0.224982	-0.172143	-0.204002	-0.172503	-0.174776	-0.216976		0.043866	0.081006	0.131635	0.019526	0.064808	0.0804	0.072726	0.082671	0.081316		0.043866	-0.058188	0.058151	-0.000575	-0.062346	0.042678	-0.018165
Pf3D7_04_v3	182620	194962	Dd2-583	PF3D7_0403400	conserved Plasmodium protein, unknown function	Core	0.011591	-0.035048	0.021051	-0.004293	-0.037081	-0.02712	-0.044416	-0.001677	-0.057513		-0.056455	-0.086437	-0.070776	-0.051107	-0.035551	-0.022051	-0.104309		0.011591	0.000871	0.004522	-0.017966	-0.021372	-0.001185	-0.000189	-0.015901	-0.039067		0.011591	0.055451	0.036064	0.036538	0.060478	-0.003485	0.061749
Pf3D7_04_v3	195293	196995	Dd2-584	PF3D7_0403500	ubiquitin specific protease, putative	Core	-0.039573	0.109537	0.034475	-0.062858	-0.002199	0.003165	0.007145	0.042593	-0.071102		-0.127803	-0.04669	-0.065038	-0.07957	-0.036957	-0.054298	-0.157615		-0.039573	-0.047385	-0.021737	-0.00101	-0.098304	-0.054208	0.118642	-0.037278	0.010225		-0.039573	0.046561	-0.030001	-0.037483	-0.07667	0.016009	-0.044086
Pf3D7_04_v3	197596	201458	Dd2-585	PF3D7_0403600	conserved Plasmodium protein, unknown function	Core	0.100218	0.040666	0.082839	0.048857	0.049736	0.010746	0.073316	0.047712	0.060124		-0.069039	-0.069193	-0.045752	-0.081849	-0.009163	-0.071399	-0.113723		0.100218	0.045028	0.019745	0.04404	-0.001506	-0.018994	0.00555	0.026781	0.03221		0.100218	-0.028779	0.060249	0.037427	0.027592	0.041293	0.005817
Pf3D7_04_v3	205978	209644	Dd2-586	PF3D7_0403700	pre-mRNA-splicing factor CLF1, putative	Core	0.07288	0.056911	0.084417	0.128419	0.079585	0.114319	0.03897	0.073511	0.124759		0.053821	0.055173	0.052485	0.07344	0.077571	0.048347	0.065523		0.07288	0.079299	0.08626	0.045473	0.068384	0.142477	0.131115	0.12414	0.088754		0.07288	0.126135	0.043367	0.050846	0.075494	-0.003418	0.011415
Pf3D7_04_v3	211400	214104	Dd2-587	PF3D7_0403800	alpha/beta hydrolase, putative	Core	0.142026	0.08677	0.070804	-0.059305	0.05872	0.023694	0.05762	0.023609	0.000631		-0.002471	-0.03299	0.004019	-0.02569	0.013013	-0.019621	-0.045279		0.142026	0.024958	-0.014114	0.083423	0.016165	0.020397	0.083481	0.04349	0.045184		0.142026	0.003849	0.056791	0.019842	0.034392	0.061438	0.051779
Pf3D7_04_v3	218837	223088	Dd2-588	PF3D7_0403900	SET domain protein, putative	Core	0.098365	0.021728	0.07784	0.05936	0.028959	0.08262	0.031284	0.053693	0.064286		0.02138	0.038845	0.058356	-0.022356	0.020767	-0.00269	-0.01016		0.098365	0.085922	0.077398	0.054143	0.070031	0.067294	0.078652	0.087738	0.039868		0.098365	0.056118	0.102718	0.057391	0.042549	0.033164	0.096322
Pf3D7_04_v3	223461	224381	Dd2-589	PF3D7_0404000	conserved Plasmodium protein, unknown function	Core	0.028654	0.187351	0.080949	0.120387	0.181889	0.131434	0.15546	0.0852	0.177782		-0.091671	0.071692	0.024115	-0.05704	0.03281	-0.009006	-0.000227		0.028654	0.192463	0.159886	0.13819	0.127182	0.178079	0.258839	0.150016	0.062144		0.028654	0.143027	0.201959	0.114932	0.230474	0.143734	0.085112
Pf3D7_04_v3	224529	231983	Dd2-590	PF3D7_0404100	AP2 domain transcription factor AP2-SP2, putative	Core	0.063427	0.026912	0.0331	0.049642	0.019777	0.029027	-0.005093	0.004589	0.012612		-0.113937	-0.063582	-0.061305	-0.099657	-0.03994	-0.079089	-0.106371		0.063427	0.01058	-0.009966	-0.012841	-0.011395	0.006006	0.025202	0.043466	0.012827		0.063427	0.00898	0.037241	0.05208	0.001063	-0.012157	0.012477
Pf3D7_04_v3	232345	233499	Dd2-591	PF3D7_0404200	conserved Plasmodium protein, unknown function	Core	-0.085832	-0.058694	0.027404	-0.138229	-0.079304	-0.049428	-0.030325	-0.022321	0.031956		-0.048683	-0.125833	-0.079068	-0.0219	-0.155717	-0.157578	-0.051558		-0.085832	-0.071433	-0.042105	-0.028018	-0.070363	-0.03882	-0.148453	-0.050702	0.008036		-0.085832	-0.00526	0.004443	-0.19938	-0.067598	-0.115107	0.029456
Pf3D7_04_v3	233764	237263	Dd2-592	PF3D7_0404300	conserved Plasmodium protein, unknown function	Core	0.006836	0.122673	0.065977	0.164581	0.089419	0.141368	0.027564	0.061822	0.121418		0.048154	0.119867	0.04249	0.056839	0.082249	0.047436	0.12867		0.006836	0.076243	0.050253	0.03615	0.118483	0.186819	0.012118	0.14333	0.086152		0.006836	0.059059	0.036109	0.030371	-0.001838	0.048713	0.048614
Pf3D7_04_v3	238110	239749	Dd2-593	PF3D7_0404400	6-cysteine protein P36	Core	0.084401	0.123116	0.056006	0.050643	0.045607	0.043151	0.100258	0.075922	0.048505		0.043231	0.054189	0.037839	0.043159	0.035012	0.009497	0.035197		0.084401	0.039726	0.080096	0.019019	0.107955	0.034301	0.060102	0.069825	0.073649		0.084401	0.09207	0.064273	0.036365	0.111311	0.077355	0.034436
Pf3D7_04_v3	240661	242597	Dd2-594	PF3D7_0404500	6-cysteine protein P52	Core	0.091371	0.022548	-0.028049	0.00201	-0.049747	0.021154	-0.016789	-0.019988	-0.008017		0.158668	0.118415	0.084616	0.081991	0.083539	0.138846	0.036694		0.091371	0.08949	0.076336	-0.023399	0.056574	0.006789	0.06906	-0.015461	0.044021		0.091371	0.078973	0.008159	0.065068	-0.043447	0.023083	0.049919
Pf3D7_04_v3	247481	260300	Dd2-595	PF3D7_0404600	conserved Plasmodium membrane protein, unknown function	Core	-0.000281	-0.01356	-0.010685	0.00775	-0.030889	-0.045914	-0.059448	-0.028433	-0.027903		-0.059182	-0.039598	-0.026791	-0.022275	0.009369	-0.040814	-0.116867		-0.000281	0.004696	-0.042056	-0.028296	-0.033356	-0.026013	0.021103	-0.001797	-0.012033		-0.000281	0.043091	0.01617	0.056663	-0.041681	-0.035642	-0.025919
Pf3D7_04_v3	260301	263668	Dd2-596	PF3D7_0404700	dipeptidyl aminopeptidase 3	Core	-0.081967	-0.121959	-0.055764	-0.169174	-0.079956	-0.062274	-0.066689	-0.060876	-0.145949		-0.079167	-0.084679	-0.070554	-0.085541	-0.044232	-0.113911	-0.177988		-0.081967	-0.116402	-0.073046	-0.067	-0.109244	-0.082588	-0.20557	-0.063991	-0.08679		-0.081967	-0.139208	-0.083831	-0.129823	-0.132785	-0.137654	-0.086733
Pf3D7_04_v3	264055	266420	Dd2-597	PF3D7_0404800	conserved Plasmodium protein, unknown function	Core	0.206123	0.052731	-0.027051	0.064195	0.043374	-0.004561	-0.033284	0.039522	0.104077		0.043177	0.022855	0.044209	0.063054	0.019308	0.054915	-0.012196		0.206123	-0.001371	-0.00481	-0.060682	-0.004224	-0.007506	0.174098	0.071193	0.032145		0.206123	0.097796	0.073101	0.107588	-0.037458	0.015688	-0.01857
Pf3D7_04_v3	266994	268630	Dd2-598	PF3D7_0404900	6-cysteine protein P41	Core	0.038197	-0.053092	-0.02507	-0.087929	-0.097384	-0.060635	-0.109947	-0.036179	-0.028838		0.034624	-0.092193	-0.023583	0.017355	0.05047	0.00935	-0.014245		0.038197	-0.057129	0.031388	-0.058816	-0.03633	0.013488	-0.036514	-0.114311	-0.014465		0.038197	0.066309	0.048835	-0.020765	-0.025807	-0.09245	0.005416
Pf3D7_04_v3	268710	271384	Dd2-599	PF3D7_0405000	ATP-dependent RNA helicase DDX51, putative	Core	-0.084344	-0.105112	-0.139693	-0.138925	-0.159265	-0.148377	-0.17793	-0.137829	-0.165442		-0.137175	-0.122988	-0.153596	-0.118575	-0.109505	-0.129271	-0.11109		-0.084344	-0.072176	-0.094107	-0.117403	-0.105504	-0.109244	-0.115039	-0.102075	-0.144129		-0.084344	-0.195232	-0.047882	-0.109608	-0.166807	-0.168103	-0.082051
Pf3D7_04_v3	272005	277074	Dd2-600	PF3D7_0405100	protein transport protein Sec24B, putative	Core	0.013334	-0.040589	-0.058426	-0.010162	-0.026523	-0.054298	-0.012305	-0.023689	-0.100645		0.008938	-0.025672	-0.003504	-0.017397	0.031393	-0.009115	0.001214		0.013334	0.013673	-0.005826	-0.053733	-0.013226	-0.043627	0.021178	0.009336	-0.06119		0.013334	-0.02719	0.029015	-0.032071	-0.070628	-0.027017	0.023045
Pf3D7_04_v3	278822	282193	Dd2-601	PF3D7_0405200	ag-1 blood stage membrane protein homologue	Core	0.059463	0.01417	-0.018531	0.021809	-0.034169	-0.036995	-0.06044	-0.063292	-0.081145		0.115503	0.055553	0.021404	0.054407	0.008281	0.042331	0.165008		0.059463	-0.004766	-0.008689	-0.009644	0.047149	0.0116	-0.026944	0.001103	0.042364		0.059463	0.083973	-0.013274	-0.025255	0.011824	-0.006457	0.024313
Pf3D7_04_v3	282194	288547	Dd2-602	PF3D7_0405300	liver specific protein 2, putative	Core	0.06523	0.04848	0.014465	0.01962	0.021769	0.005175	-0.014973	0.008232	0.020053		0.027992	-0.003337	0.012413	0.000981	0.045982	-0.002868	0.027514		0.06523	0.027194	0.02923	0.01058	0.025854	-0.020682	0.053651	0.014834	0.008226		0.06523	0.060915	0.004735	0.026111	-0.025292	-0.006691	0.032986
Pf3D7_04_v3	291001	301117	Dd2-603	PF3D7_0405400	pre-mRNA-processing-splicing factor 8, putative	Core	-0.074814	0.014729	0.013854	0.011657	0.059058	0.017359	0.04404	0.035758	0.000124		-0.039296	0.000619	-0.014761	-0.035913	0.017218	-0.04091	-0.022572		-0.074814	-0.008339	0.003725	0.016454	0.015679	-0.028027	0.021376	-0.01803	0.002533		-0.074814	0.111645	0.062146	0.033906	0.065709	-0.007993	0.08905
Pf3D7_04_v3	301118	302517	Dd2-604	PF3D7_0405500	conserved Plasmodium protein, unknown function	Core	0.05802	-0.050095	-0.02459	-0.10337	0.016453	-0.117245	0.022835	-0.060664	-0.075831		0.155434	0.046382	0.063328	0.021538	0.052298	0.073603	0.24112		0.05802	0.02893	-0.121993	0.088623	-0.054805	-0.055463	0.019975	-0.042602	-0.108693		0.05802	-0.009354	0.043754	-0.086008	0.08769	-0.017987	0.045775
Pf3D7_04_v3	303079	305544	Dd2-605	PF3D7_0405600	TMEM33 domain-containing protein, putative	Core	-0.019742	-0.077881	-0.016935	-0.025957	0.023806	-0.031239	0.005862	0.008697	-0.022512		-0.115105	-0.077316	-0.047624	-0.176689	-0.029156	-0.093382	-0.080987		-0.019742	-0.030224	-0.012797	-0.099802	-0.110409	-0.059253	-0.09944	-0.066048	-0.056177		-0.019742	-0.021965	-0.08044	-0.01631	-0.101813	-0.081073	-0.083169
Pf3D7_04_v3	305545	313243	Dd2-606	PF3D7_0405700	lysine decarboxylase, putative	Core	0.009602	0.001512	0.055387	0.026583	0.05806	0.037109	0.086257	0.047038	0.023633		-0.046509	0.031035	-0.001981	-0.038173	0.018205	-0.018948	-0.040155		0.009602	0.005296	0.035684	0.036102	0.004651	0.000512	0.022026	0.017928	0.036114		0.009602	0.010062	0.038226	0.020695	0.02674	-0.000201	0.032267
Pf3D7_04_v3	316290	319428	Dd2-607	PF3D7_0405900	apical sushi protein	Core	0.08173	0.050965	0.073297	0.010758	0.122751	0.084309	0.068393	0.027062	0.108014		0.016327	0.053422	0.029537	0.03334	0.016533	-0.009215	-0.044032		0.08173	0.036665	0.009353	0.014441	0.04755	0.031206	0.114205	0.066308	0.062645		0.08173	0.07999	0.028498	0.051643	0.109013	0.116992	-0.029423
Pf3D7_04_v3	320769	322795	Dd2-608	PF3D7_0406000	conserved protein, unknown function	Core	0.028678	0.056227	0.021025	-0.00765	0.042684	-0.007286	0.021173	0.053548	0.001964		0.021143	0.025934	0.042281	0.017603	0.042673	0.02176	0.035253		0.028678	0.007228	-0.010042	0.083097	0.021857	0.015274	0.10288	0.044263	0.053968		0.028678	0.09784	0.010351	0.082492	0.009553	-0.002441	0.049998
Pf3D7_04_v3	323017	325475	Dd2-609	PF3D7_0406100	V-type proton ATPase subunit B	Core	-0.096765	-0.00678	-0.049089	-0.057825	-0.033361	0.014936	0.028304	0.000312	-0.095113		0.017156	-4.2e-05	-0.023867	-0.043111	-0.030462	-0.030796	-0.035636		-0.096765	-0.072435	-0.010975	-0.031722	-0.016136	-0.020586	-0.099235	-4.1e-05	-0.046883		-0.096765	-0.122959	-0.074436	-0.124231	-0.118493	-0.066544	-0.11786
Pf3D7_04_v3	328966	329939	Dd2-610	PF3D7_0406200	sexual stage-specific protein precursor	Core	-0.012362	-0.093976	-0.070876	0.002394	-0.099867	-0.016663	-0.069758	-0.047548	-0.101165		0.111301	0.094262	0.03491	0.027593	-0.010873	0.065399	0.189093		-0.012362	-0.077617	-0.044678	-0.00844	-0.074481	-0.020679	-0.172731	-0.028847	-0.092057		-0.012362	0.010414	-0.016114	-0.096298	-0.007937	-0.015706	-0.003729
Pf3D7_04_v3	331793	334069	Dd2-611	PF3D7_0406400	cytosolic glyoxalase II	Core	-0.119917	-0.121638	-0.061244	-0.043951	-0.052617	-0.033957	0.010006	-0.065879	-0.107632		0.040519	-0.017124	-0.045636	0.003158	0.004902	0.024955	-0.047632		-0.119917	-0.038665	-0.043299	0.031254	-0.040442	-0.059845	-0.093121	-0.07174	-0.101239		-0.119917	-0.051628	0.005916	-0.115144	-0.023549	-0.049977	-0.070512
Pf3D7_04_v3	334070	344304	Dd2-612	PF3D7_0406500	NYN domain-containing protein, putative	Core	-0.040817	-0.066212	-0.042567	-0.024698	-0.006632	-0.003908	0.004796	-0.026798	-0.055024		0.000215	-0.004635	-0.018598	0.023352	-0.008273	0.02451	0.009158		-0.040817	-0.016258	-0.02898	-0.00223	0.008124	0.004076	-0.02344	-0.033483	-0.038846		-0.040817	0.017248	0.031438	0.020736	0.018997	-0.003666	0.075064
Pf3D7_04_v3	347208	351513	Dd2-613	PF3D7_0406700	conserved Plasmodium protein, unknown function	Core	0.080439	0.089152	0.037214	0.013091	0.077352	-0.012083	-0.01035	0.030794	-0.050233		-0.096165	-0.111646	-0.031882	-0.066729	-0.112025	-0.070867	-0.005078		0.080439	-0.027654	0.024836	0.052388	-0.010726	-0.018615	0.088593	-0.04554	0.028871		0.080439	0.058694	0.060287	0.058846	0.069726	0.042887	0.048479
Pf3D7_04_v3	351514	353233	Dd2-614	PF3D7_0406800	ribosomal protein L25, putative	Core	-0.088643	-0.043401	-0.101943	-0.18199	-0.145639	-0.147229	-0.080712	-0.064631	-0.146721		-0.110071	-0.15653	-0.141235	-0.133169	-0.124855	-0.14603	-0.040875		-0.088643	-0.137935	-0.165304	-0.114371	-0.195528	-0.243048	-0.101651	-0.045704	-0.157464		-0.088643	-0.006356	-0.074461	-0.091111	-0.019893	-0.025171	0.037532
Pf3D7_04_v3	353405	360128	Dd2-615	PF3D7_0406900	conserved Plasmodium protein, unknown function	Core	-0.002304	-0.013947	-0.025838	-0.076657	-0.013933	-0.048044	0.002132	-0.022227	-0.04171		-0.055856	-0.06796	-0.060635	-0.046505	-0.037681	-0.026903	-0.023931		-0.002304	-0.04857	-0.047167	0.013708	-0.035323	-0.023363	0.040926	-0.048736	-0.015338		-0.002304	0.089742	0.082404	0.074091	0.099013	-0.01767	0.128101
Pf3D7_04_v3	360297	362014	Dd2-616	PF3D7_0407000	conserved Plasmodium protein, unknown function	Core	0.037579	-0.033183	-0.063458	-0.102823	-0.006333	-0.076608	-0.060101	0.052589	-0.021029		0.023318	-0.026703	0.04025	0.134096	0.023543	0.066973	0.012351		0.037579	-0.075004	0.00828	-0.016179	-0.075311	-0.069881	0.042603	-0.016385	-0.0971		0.037579	0.203154	0.049384	-0.041211	0.044269	-0.030397	0.055331
Pf3D7_04_v3	362051	363520	Dd2-617	PF3D7_0407100	methyltransferase, putative	Core	-0.036425	-0.010043	-0.085186	-0.090293	-0.166745	-0.098399	-0.08026	-0.06396	-0.107127		-0.140943	-0.094576	-0.066114	-0.176072	-0.11354	-0.048039	-0.155568		-0.036425	-0.105449	-0.087069	-0.10579	-0.113985	-0.119119	-0.041977	-0.09351	-0.09556		-0.036425	0.01405	0.001198	-0.068152	-0.040523	-0.043813	0.057862
Pf3D7_04_v3	363521	365183	Dd2-618	PF3D7_0407200	peptidyl-tRNA hydrolase 2, putative	Core	0.00881	-0.082874	-0.038845	0.036361	-0.14448	0.032264	-0.00524	-0.014571	-0.032672		0.070017	0.168886	0.080693	0.159235	0.173963	0.125885	0.155758		0.00881	-0.019288	-0.112845	0.058193	0.030239	0.041524	-0.176286	-0.024343	-0.041738		0.00881	0.055838	-0.090191	-0.026892	-0.01223	-0.063729	0.038998
Pf3D7_04_v3	366129	367591	Dd2-619	PF3D7_0407300	transcription factor, putative	Core	0.05497	-0.056373	-0.001926	-0.042607	-0.018836	-0.023057	-0.034359	-0.087825	-0.06052		-0.01307	0.107264	0.006117	-0.001258	-0.097571	0.046369	-0.033093		0.05497	0.108656	0.052582	-0.095159	-0.056548	0.070689	-0.042654	-0.093058	-0.018215		0.05497	-0.085098	0.058156	-0.048887	-0.074564	-0.058137	-0.024298
Pf3D7_04_v3	369635	371520	Dd2-620	PF3D7_0407500	mitochondrial carrier protein, putative	Core	0.109223	0.008528	0.021662	0.043516	0.024155	-0.028824	0.004717	-0.010426	-0.015787		0.019348	0.000335	0.066654	0.030204	-0.033199	0.057562	-0.125109		0.109223	0.003098	0.023611	0.039691	0.050445	0.019774	-0.027863	-0.004147	0.042349		0.109223	0.02672	0.087993	0.124724	0.137404	0.012725	0.084485
Pf3D7_04_v3	372789	376927	Dd2-621	PF3D7_0407600	conserved Plasmodium protein, unknown function	Core	0.0667	-0.013176	0.026773	0.01526	0.000312	-0.015887	-0.038519	-0.024565	0.012801		-0.090608	-0.064333	-0.033612	-0.05647	-0.049565	-0.087931	-0.124106		0.0667	-0.025845	0.01526	-0.042048	0.009428	-0.019844	0.019474	-0.04459	0.02854		0.0667	0.021342	0.019633	0.021127	-0.014076	-0.014862	0.024198
Pf3D7_04_v3	377231	383337	Dd2-622	PF3D7_0407700	conserved Plasmodium protein, unknown function	Core	-0.069374	-0.009799	-0.058307	-0.033367	0.002254	-0.066569	-0.013902	-0.018399	-0.086926		-0.044266	-0.082988	-0.061789	-0.035715	-0.013177	-0.02653	-0.075121		-0.069374	-0.006568	-0.010321	0.020413	-0.069636	-0.049657	-0.053205	-0.023119	-0.051424		-0.069374	-0.126603	-0.03312	-0.07798	-0.045881	0.008497	-0.054482
Pf3D7_04_v3	384674	391056	Dd2-623	PF3D7_0407800	conserved Plasmodium protein, unknown function	Core	-0.007332	-0.012675	0.001441	-0.019179	0.006436	-0.027659	0.000157	-0.007918	-0.055338		-0.045766	-0.035615	-0.013922	-0.006814	0.030992	0.008084	-0.046729		-0.007332	0.007148	0.004081	0.024561	0.008782	-0.017523	-0.021157	0.010189	-0.018018		-0.007332	-0.000779	-0.027356	-0.040999	0.038507	-0.049559	-0.000557
Pf3D7_04_v3	391097	393600	Dd2-624	PF3D7_0407900	AAA family ATPase, putative	Core	-0.003867	-0.038707	-0.046373	-0.050639	-0.073	-0.028612	-0.05109	-0.029302	-0.081229		-0.043139	0.000819	-0.020403	-0.009078	-0.002388	-0.070553	-0.055759		-0.003867	-0.019017	-0.022141	-0.016588	-0.042081	-0.010328	-0.033777	-0.011307	-0.030908		-0.003867	-0.073453	-0.018618	-0.079584	-0.007633	0.007158	0.06171
Pf3D7_04_v3	397078	400943	Dd2-625	PF3D7_0408100	conserved Plasmodium protein, unknown function	Core	-0.009299	-0.122734	-0.038639	-0.051709	-0.050979	-0.106068	-0.081779	-0.071462	-0.116218		-0.034873	-0.054661	-0.075978	0.006667	-0.058389	-0.022732	-0.056598		-0.009299	-0.026511	-0.097784	0.002113	-0.079177	-0.092023	0.019923	-0.040029	-0.033092		-0.009299	-0.051398	-0.087352	0.034595	0.00683	-0.065743	-0.029208
Pf3D7_04_v3	401216	403480	Dd2-626	PF3D7_0408200	conserved Plasmodium protein, unknown function	Core	-0.072178	-0.00578	-0.007301	0.01057	-0.042397	-0.007988	0.020316	-0.054534	-0.056559		0.051503	0.008452	-0.002062	0.0699	0.025352	-0.001448	-0.024725		-0.072178	-0.020343	-0.019871	-0.01193	-0.061751	-0.012794	-0.127329	-0.081205	0.003839		-0.072178	-0.000316	-0.030465	-0.076552	0.042954	-0.03061	0.066079
Pf3D7_04_v3	403481	405616	Dd2-627	PF3D7_0408300	zinc finger Ran-binding domain-containing protein 2, putative	Core	-0.095234	-0.151878	0.001682	-0.019378	0.016295	-0.015878	-0.08214	-0.004394	-0.146603		-0.06169	-0.054783	-0.052298	-0.08751	-0.076255	-0.07484	-0.001874		-0.095234	-0.085619	-0.07696	-0.050464	-0.0443	-0.01069	-0.085133	0.04035	-0.080608		-0.095234	-0.142885	-0.093847	-0.111134	-0.076298	-0.038443	-0.149043
Pf3D7_04_v3	405983	408159	Dd2-628	PF3D7_0408400	conserved protein, unknown function	Core	-0.026872	-0.007442	-0.056286	0.001672	-0.068275	-0.0083	0.018253	-0.083783	-0.060289		-0.173719	-0.089831	-0.104817	-0.087739	-0.055382	-0.062825	-0.039869		-0.026872	0.035911	0.028092	-0.009587	-0.061694	0.016694	-0.035736	-0.060381	-0.047114		-0.026872	-0.067782	0.032393	-0.11249	-0.154461	-0.101704	-0.076137
Pf3D7_04_v3	408429	410947	Dd2-629	PF3D7_0408500	flap endonuclease 1	Core	-0.130364	-0.025046	-0.025143	-0.047831	-0.016651	0.014125	-0.006713	-0.007467	-0.042912		0.016157	0.040267	0.04994	0.043513	0.047971	0.070608	-0.088436		-0.130364	-0.032594	-0.020631	-0.034855	-0.024806	0.029438	-0.172328	-0.01476	0.03279		-0.130364	-0.060834	-0.080836	0.007395	-0.026852	-0.064088	0.03012
Pf3D7_04_v3	413153	416607	Dd2-630	PF3D7_0408600	sporozoite invasion-associated protein 1	Core	-0.058385	-0.035659	0.001838	-0.031609	-0.033115	-0.01719	0.031045	-0.019775	0.019095		0.06553	0.040075	0.055667	0.08128	0.033488	0.049323	0.014676		-0.058385	0.046347	0.020078	-0.017396	0.021601	-0.00484	-0.063713	-0.002647	0.019364		-0.058385	-0.052817	-0.009254	-0.05898	-0.032217	-0.002581	0.039781
Pf3D7_04_v3	417122	421074	Dd2-631	PF3D7_0408700	perforin-like protein 1	Core	-0.002036	-0.028454	-0.07199	-0.020203	-0.07295	-0.064619	-0.070867	-0.063944	-0.073834		-0.13669	-0.139631	-0.098713	-0.142687	-0.114135	-0.155811	-0.070379		-0.002036	-0.062177	-0.0908	-0.048289	-0.067746	-0.100907	-0.016626	-0.08043	-0.073993		-0.002036	0.036166	-0.025042	-0.004963	-0.006626	-0.065705	0.019274
Pf3D7_04_v3	421761	423208	Dd2-632	PF3D7_0408800	conserved Plasmodium protein, unknown function	Core	-0.07267	-0.07243	-0.004116	0.028797	0.003553	0.067354	-0.053231	-0.005901	0.086279		0.139371	0.133583	0.081879	0.157238	0.169541	0.143218	0.014511		-0.07267	0.026642	0.149865	0.079622	0.045051	0.031196	-0.001601	0.078932	0.080961		-0.07267	0.070471	0.028591	0.066287	0.029216	0.1009	0.147318
Pf3D7_04_v3	424050	427429	Dd2-633	PF3D7_0408900	tRNA N6-adenosine threonylcarbamoyltransferase	Core	-0.005747	-7e-05	0.009725	0.024814	0.047668	-0.002222	-0.017151	0.055288	0.020323		0.105938	0.12213	0.095443	0.056629	0.080318	0.070112	0.063139		-0.005747	0.058784	-0.005626	0.045106	0.019992	0.002383	0.06516	-0.012444	-0.026985		-0.005747	0.018357	0.078978	0.090245	0.041315	0.052341	0.021111
Pf3D7_04_v3	427430	435617	Dd2-634	PF3D7_0409000	conserved Plasmodium protein, unknown function	Core	0.06456	0.035144	0.065906	0.057312	0.037071	0.017029	0.017652	0.010708	0.046941		-0.083047	-0.007023	-0.001378	-0.056398	0.014065	-0.0404	-0.109098		0.06456	0.097364	0.028653	0.065972	0.015241	0.055787	0.021475	0.04585	0.061072		0.06456	0.087254	0.10228	0.074945	0.094322	0.045966	0.083613
Pf3D7_04_v3	435967	438231	Dd2-635	PF3D7_0409100	U4/U6 small nuclear ribonucleoprotein PRP31, putative	Core	-0.037419	-0.080736	0.000356	-0.049338	-0.044706	-0.003296	-0.011952	0.00277	0.019855		0.033588	0.005332	0.04421	0.086605	0.059134	0.053927	-0.064357		-0.037419	0.103625	0.064659	0.065648	-0.047453	0.027298	-0.045992	0.006545	0.061781		-0.037419	-0.027997	-0.01033	0.029251	0.056853	-0.03382	0.045943
Pf3D7_04_v3	438637	440585	Dd2-636	PF3D7_0409200	protein SOF1, putative	Core	0.033924	0.007735	0.050935	-0.019947	-0.017111	-0.033983	0.021066	0.038347	-0.044848		0.100116	0.037781	0.088342	0.099008	0.086857	0.054874	0.007379		0.033924	0.00122	-0.005584	0.048349	-0.002141	0.023289	0.013267	0.007811	0.021789		0.033924	0.106036	0.044554	0.015109	0.038169	-0.029878	0.000484
Pf3D7_04_v3	440718	444492	Dd2-637	PF3D7_0409300	methyltransferase, putative	Core	-0.045315	-0.112902	-0.009364	0.030619	-0.053251	-0.068648	-0.104845	-0.053664	-0.047132		-0.007846	-0.110962	-0.076025	-0.036156	-0.047638	-0.060666	-0.046718		-0.045315	-0.064972	-0.007421	-0.05829	-0.030891	-0.083712	0.01483	-0.034604	-0.017216		-0.045315	-0.001537	-0.045323	0.009587	0.051863	-0.062689	-0.033548
Pf3D7_04_v3	445750	448268	Dd2-638	PF3D7_0409400	chaperone protein DnaJ	Core	-0.107321	0.049545	0.081058	-0.001484	0.042326	0.011058	0.142404	0.033586	0.083396		-0.009806	-0.040842	-0.020453	0.021246	0.050051	-0.01058	-0.079844		-0.107321	-0.011003	0.088826	0.095633	0.061327	0.036279	0.015877	0.038235	0.073289		-0.107321	0.002437	0.085171	0.022148	0.053663	0.055284	0.052456
Pf3D7_04_v3	448939	450883	Dd2-639	PF3D7_0409500	NAD(P)-binding protein, putative	Core	0.07608	-0.013986	0.028034	0.086092	0.025383	-0.00629	0.05856	0.023994	-0.01796		-0.140737	-0.124861	-0.114821	-0.049848	-0.033242	-0.039382	-0.185143		0.07608	0.005468	-0.052726	0.025337	-0.02324	0.061285	0.108436	0.040563	-0.039471		0.07608	0.052971	0.063572	0.07009	0.101748	-0.013805	0.03386
Pf3D7_04_v3	451884	455821	Dd2-640	PF3D7_0409600	replication protein A1, large subunit	Core	0.075735	0.018873	0.031778	0.029426	0.039272	-0.006591	0.040429	0.031123	0.016075		-0.062367	-0.050857	-0.057638	-0.101331	-0.003006	-0.089355	-0.087505		0.075735	0.017598	-0.000321	0.032118	0.022973	-0.024885	0.080834	0.000833	0.058367		0.075735	-0.00603	0.050298	0.050831	0.066166	0.045011	0.079546
Pf3D7_04_v3	456672	458270	Dd2-641	PF3D7_0409700	peptide chain release factor 2	Core	-0.053797	0.100937	0.062352	0.076946	0.186109	0.033478	0.037641	0.061278	0.331824		0.11624	0.156902	0.126073	0.135851	0.087202	0.096715	0.113341		-0.053797	0.132476	0.167701	0.114655	0.133005	0.1316	0.096074	0.185855	0.09934		-0.053797	0.129025	0.055954	0.161503	0.104364	0.0928	0.182254
Pf3D7_04_v3	459460	461687	Dd2-642	PF3D7_0409800	zinc finger protein, putative	Core	0.034301	-0.0168	0.005961	-0.050833	-0.01525	-0.029253	0.002398	-0.049415	-0.04205		0.112807	0.028882	0.043073	0.060828	0.075278	0.045367	-0.044121		0.034301	-0.050072	0.012148	0.03759	-0.010082	0.00171	-0.024495	-0.004081	0.029118		0.034301	0.02547	-0.006717	0.030143	-0.033075	-0.024917	-0.011687
Pf3D7_04_v3	461741	464207	Dd2-643	PF3D7_0409900	actin-like protein, putative	Core	-0.008437	-0.105722	-0.103388	-0.071712	-0.034011	-0.073932	-0.057789	-0.045952	-0.117168		0.065598	-0.015398	-0.003494	0.033254	0.008354	0.00178	-0.005643		-0.008437	-0.114215	-0.068733	-0.065288	-0.094375	-0.058638	0.030071	-0.041108	-0.087712		-0.008437	-0.034664	-0.049853	-0.036623	-0.104436	-0.09279	-0.016946
Pf3D7_04_v3	464482	467589	Dd2-644	PF3D7_0410000	erythrocyte vesicle protein 1	Core	-0.035314	0.034842	-0.023416	-0.019757	-0.017525	-0.061236	-0.045513	-0.027681	-0.002159		-0.040299	-0.036887	-0.047176	-0.075986	-0.04479	-0.057541	-0.105902		-0.035314	-0.009605	-0.029245	0.020313	-0.02152	-0.006066	0.007647	-0.021902	0.027325		-0.035314	-0.003381	-0.038389	0.027442	-0.039433	-0.014584	-0.051715
Pf3D7_04_v3	470278	473846	Dd2-645	PF3D7_0410300	protein phosphatase PPM1, putative	Core	0.018035	0.01921	-0.02547	-0.008084	-0.019093	-0.012777	-0.022925	-0.003068	-0.01758		0.002174	0.037062	0.019466	-0.001336	0.07886	0.043604	-0.021967		0.018035	0.005582	-0.011799	0.015932	-0.000512	0.047033	-0.004025	-0.015402	0.020832		0.018035	0.060386	0.059414	0.060532	0.03838	-0.017963	0.075478
Pf3D7_04_v3	474292	475751	Dd2-646	PF3D7_0410400	exosome complex component RRP4	Core	0.218818	0.085749	0.017879	-0.012697	0.003771	-0.048714	-0.008708	-0.030652	-0.03669		0.003251	-0.111448	-0.033205	-0.09207	-0.045925	-0.066783	0.061191		0.218818	0.020387	0.004561	0.062711	-0.045307	-0.034265	0.150569	-0.060745	-0.035111		0.218818	0.088804	0.050198	0.153408	-0.015527	0.066851	-0.032057
Pf3D7_04_v3	475752	476835	Dd2-647	PF3D7_0410500	conserved Plasmodium protein, unknown function	Core	-0.047424	-0.110159	0.012216	-0.082037	-0.084133	-5.3e-05	-0.022271	-0.127218	0.012962		0.121497	0.100053	-0.00328	-0.074507	0.037304	0.073514	0.128158		-0.047424	0.110465	0.03962	-0.003134	0.036899	0.16042	-0.073205	0.011914	0.023057		-0.047424	-0.059357	0.035337	-0.019167	-0.030258	0.002252	0.03367
Pf3D7_04_v3	478778	480718	Dd2-648	PF3D7_0410600	conserved protein, unknown function	Core	0.139873	-0.026736	-0.090885	-0.050947	-0.063063	-0.104474	-0.034557	-0.083187	-0.077325		-0.061637	-0.086499	-0.086318	-0.118956	-0.089512	-0.093397	-0.076544		0.139873	-0.063636	-0.010128	-0.021172	-0.050849	-0.115503	0.017932	-0.094065	-0.050761		0.139873	0.110651	0.00835	0.060241	0.10404	-0.024068	0.117255
Pf3D7_04_v3	480927	484141	Dd2-649	PF3D7_0410700	ribosome biogenesis GTPase A, putative	Core	0.10834	0.07723	0.063901	0.025576	0.044639	0.028046	0.076805	0.00246	0.067702		0.020468	0.004437	0.004651	-0.009424	-0.003971	0.026867	-0.088588		0.10834	0.066089	0.018178	0.046989	0.046387	0.007506	0.074592	-0.009588	0.089769		0.10834	0.115459	0.04944	0.08515	0.048796	0.054432	0.117996
Pf3D7_04_v3	485582	489978	Dd2-650	PF3D7_0410800	apicomplexan kinetochore protein 3, putative	Core	0.066609	-0.013416	0.03042	-0.073298	0.016651	-0.005174	0.033015	-0.013258	-0.045702		-0.108322	-0.090309	-0.131217	-0.119674	-0.118482	-0.098869	-0.119446		0.066609	-0.004385	-0.022047	0.000265	-0.036959	-0.016911	0.057706	-0.009744	-0.013207		0.066609	-0.02344	-0.001932	0.004295	8.3e-05	-0.008608	-0.028386
Pf3D7_04_v3	490192	493625	Dd2-651	PF3D7_0410900	apicomplexan kinetochore protein 7, putative	Core	0.057563	-0.047419	-0.023251	-0.059812	-0.077982	-0.038432	-0.002909	-0.05081	-0.069049		-0.092399	-0.14878	-0.13435	-0.2025	-0.137633	-0.136536	-0.141098		0.057563	-0.078533	-0.00661	-0.009222	-0.065794	-0.095563	-0.01395	-0.015333	-0.058168		0.057563	0.01226	0.000961	-0.020472	0.02386	-0.054248	0.016802
Pf3D7_04_v3	498918	504130	Dd2-652	PF3D7_0411000	AP2 domain transcription factor AP2-Z, putative	Core	0.022586	-0.04684	-0.021656	-0.01114	-0.034097	-0.039581	-0.013916	-0.006038	-0.015205		-0.059553	-0.038986	-0.032892	-0.047366	-0.051953	-0.06573	-0.113821		0.022586	-0.00829	-0.027152	-0.003983	0.003342	-0.003275	0.021165	-0.023185	-0.008711		0.022586	0.010519	-0.010442	0.001274	-0.009896	-0.062061	0.043136
Pf3D7_04_v3	504228	505345	Dd2-653	PF3D7_0411100	mediator of RNA polymerase II transcription subunit 8, putative	Core	-0.057839	-0.007033	-0.002329	0.016195	-0.019997	-0.040341	-0.052466	-0.065386	0.005603		-0.222411	-0.101787	-0.094988	-0.151638	-0.163509	-0.137001	-0.235161		-0.057839	-0.087618	-0.084096	-0.035062	-0.063301	-0.073938	0.126776	-0.12144	-0.044208		-0.057839	-0.067254	-0.129157	-0.06603	0.003561	-0.035438	-0.120778
Pf3D7_04_v3	505683	509920	Dd2-654	PF3D7_0411200	PP-loop family protein, putative	Core	0.000551	-0.053345	0.014617	-0.058059	0.01164	-0.017393	0.066852	0.04012	-0.005651		-0.050251	-0.06745	-0.064205	-0.060953	-0.075015	-0.074715	-0.186212		0.000551	-0.020075	-0.011146	0.014781	-0.004206	-0.037735	0.125597	-0.029985	0.003231		0.000551	0.01241	0.074746	0.038261	0.032511	0.061529	-0.04498
Pf3D7_04_v3	510130	512798	Dd2-655	PF3D7_0411300	golgin subfamily A member 6-like protein, putative	Core	0.02157	-0.07343	-0.066743	-0.04446	-0.091148	-0.098353	-0.019175	-0.054095	-0.085264		-0.047418	-0.048094	-0.039841	-0.03279	-0.076018	-0.070803	-0.098684		0.02157	-0.042145	-0.082886	0.015434	-0.027004	-0.019857	0.023065	-0.046917	-0.066306		0.02157	0.052451	-0.060963	-0.03085	0.012481	0.010836	0.005145
Pf3D7_04_v3	512904	517318	Dd2-656	PF3D7_0411400	DEAD box ATP-dependent RNA helicase, putative	Core	0.057819	0.034128	0.032319	0.073209	0.032238	0.021078	-0.026009	0.001262	0.099643		-0.051035	-0.040009	-0.018269	-0.016705	-0.000167	-0.02162	-0.126639		0.057819	0.018523	0.07056	0.012849	0.040756	0.033393	0.081915	0.034963	0.059179		0.057819	0.056106	0.047237	0.073682	0.066786	-0.029835	0.08292
Pf3D7_04_v3	519582	525868	Dd2-657	PF3D7_0411800	conserved Plasmodium protein, unknown function	Core	0.060939	0.038697	-0.011441	-0.002943	-0.013919	-0.048466	-0.037622	-0.015537	0.055839		0.04543	0.051764	0.016922	0.042127	0.052186	0.002567	-0.026858		0.060939	-0.050003	-0.024485	-0.049197	0.006387	-0.001987	0.044162	0.010901	-0.010078		0.060939	0.062051	0.015185	0.05292	0.0348	-0.006558	0.029463
Pf3D7_04_v3	527942	534735	Dd2-658	PF3D7_0411900	DNA polymerase alpha catalytic subunit A	Core	0.023138	-0.032009	-0.036668	-0.04626	0.0108	-0.033166	-0.035427	-0.025412	0.01972		0.00678	-0.035692	-0.027664	-0.034943	-0.04186	-0.040268	-0.021891		0.023138	-0.019565	-0.039571	-0.041792	-0.03818	-0.021124	0.012383	-0.054207	-0.042927		0.023138	0.086447	-0.002272	0.047424	0.053885	-0.033243	0.066377
Pf3D7_04_v3	536524	539360	Dd2-659	PF3D7_0412000	LITAF-like zinc finger protein, putative	Core	-0.045763	0.008114	0.030306	-0.013044	0.0552	-0.002483	0.025137	0.023848	-0.008518		-0.047017	2e-05	-0.020518	-0.030104	-0.0089	0.019056	-0.028196		-0.045763	0.014727	0.033327	-0.000104	-0.000932	-0.028636	0.02562	-0.008234	0.01811		-0.045763	-0.064129	-0.004673	0.038016	-0.042269	-0.032945	-0.070482
Pf3D7_04_v3	539938	541448	Dd2-660	PF3D7_0412100	30S ribosomal protein S12, mitochondrial, putative	Core	-0.064126	-0.160623	-0.185573	-0.165312	-0.148257	-0.129314	-0.202226	-0.167867	-0.228303		-0.239332	-0.267047	-0.174873	-0.159447	-0.198407	-0.165053	-0.146751		-0.064126	-0.177175	-0.101805	-0.138691	-0.141702	-0.182139	-0.165921	-0.152728	-0.149907		-0.064126	-0.136736	-0.149801	-0.364705	-0.1126	-0.203565	-0.187875
Pf3D7_04_v3	541561	543059	Dd2-661	PF3D7_0412200	conserved Plasmodium protein, unknown function	Core	-0.066883	0.037074	-0.003765	-0.049803	0.079544	0.065389	0.039346	0.043494	-0.047821		-0.048403	-0.136768	-0.015043	-0.131278	-0.012008	-0.082785	0.076019		-0.066883	-0.05838	0.022272	0.068655	0.031574	-0.003845	0.012639	-0.005817	0.007378		-0.066883	0.027	0.037447	0.0509	0.054665	0.033035	0.041446
Pf3D7_04_v3	543375	545497	Dd2-662	PF3D7_0412300	phosphopantothenoylcysteine synthetase, putative	Core	-0.029775	0.004426	-0.011208	-0.112619	0.026271	-0.039891	-0.021461	-0.023102	-0.028439		-0.040681	-0.099167	-0.044048	-0.134919	-0.026799	-0.120931	-0.091091		-0.029775	0.023976	-0.033397	0.044064	-0.039634	-0.019961	0.01927	-0.022992	-0.095642		-0.029775	-0.075255	-0.018685	0.025145	0.064104	-0.007919	0.008541
Pf3D7_04_v3	615106	616493	Dd2-670	PF3D7_0413500	phosphoglucomutase-2	Core	0.075903	-0.111045	-0.08368	-0.175307	-0.03002	-0.057515	-0.051917	-0.034685	-0.102422		0.022297	0.069579	0.100621	0.050442	0.039684	0.080365	0.02117		0.075903	-0.112527	-0.069051	-0.017673	-0.015878	-0.067271	0.124613	-0.125207	-0.030584		0.075903	-0.06158	-0.056492	-0.121112	-0.045831	0.046948	-0.073658
Pf3D7_04_v3	616664	618600	Dd2-671	PF3D7_0413600	26S protease regulatory subunit 6B, putative	Core	-0.033941	-0.03765	-0.023706	-0.050697	-0.014189	0.00153	0.036594	0.035055	-0.073946		-0.047296	0.036684	0.002882	-0.002119	-0.050003	-0.058161	-0.154782		-0.033941	-0.022316	0.075972	0.011429	-0.001941	0.010407	-0.079217	-0.034337	-0.051986		-0.033941	-0.057723	-0.044967	-0.15071	0.018521	-0.033954	-0.02588
Pf3D7_04_v3	619536	621052	Dd2-672	PF3D7_0413700	lysine decarboxylase-like protein, putative	Core	0.010968	0.0408	-0.01762	-0.038745	0.051181	-0.000547	0.075018	0.006607	0.073748		-0.020152	0.103337	0.02974	0.024355	-0.045212	-0.01347	-0.015093		0.010968	-0.011001	-0.001989	0.00604	-0.009476	0.063394	0.136767	0.026371	-0.008057		0.010968	-0.056113	0.055443	-0.007262	0.006527	0.041632	-0.020451
Pf3D7_04_v3	621844	623052	Dd2-673	PF3D7_0413800	50S ribosomal protein L10, putative	Core	-0.09304	-0.136705	-0.094271	-0.17293	-0.182631	-0.125851	-0.143213	-0.065556	-0.229426		-0.147684	-0.079713	-0.030465	-0.205586	-0.213193	-0.163816	-0.17535		-0.09304	-0.20528	-0.228843	-0.169145	-0.237337	-0.163367	-0.186096	-0.171554	-0.217129		-0.09304	-0.269256	-0.201091	-0.367398	-0.238576	-0.274575	-0.245963
Pf3D7_04_v3	623053	626476	Dd2-674	PF3D7_0413900	ubiquitin carboxyl-terminal hydrolase 13, putative	Core	0.163428	-0.009232	-0.033177	0.001799	0.024846	-0.034716	-0.02413	0.008899	0.010722		-0.043991	-0.014026	0.026749	-0.061402	-0.018043	-0.031562	-0.101417		0.163428	-0.115761	-0.049234	-0.093445	-0.075186	-0.056642	0.07002	-0.043948	-0.084718		0.163428	0.013324	0.038651	-0.040552	0.018303	-0.024842	0.074519
Pf3D7_04_v3	626641	633376	Dd2-675	PF3D7_0414000	structural maintenance of chromosomes protein 3, putative	Core	0.062605	0.023891	-0.08029	-0.077186	-0.026962	-0.121645	-0.021236	-0.029398	-0.054501		-0.007952	-0.056923	-0.028409	-0.071379	-0.066409	-0.051691	-0.032698		0.062605	-0.076448	-0.093108	-0.024991	-0.092921	-0.087042	-0.065645	-0.129722	-0.073352		0.062605	0.011751	-0.070928	-0.041286	-0.038097	-0.072049	-0.017075
Pf3D7_04_v3	633779	639155	Dd2-676	PF3D7_0414100	conserved Plasmodium membrane protein, unknown function	Core	0.322584	0.095553	0.059522	0.031167	-0.02072	0.014879	0.079764	-0.000227	0.06828		-0.085875	0.030204	0.06045	-0.087022	-0.08473	-0.060995	-0.119242		0.322584	0.012793	0.042221	0.078149	-0.005981	-0.026004	0.11078	0.030725	0.002448		0.322584	0.152071	0.087048	0.043389	0.105482	0.036998	0.060753
Pf3D7_04_v3	647139	648638	Dd2-677	PF3D7_0414200	calmodulin-like protein	Core	0.167818	-0.187838	0.021928	0.004396	-0.008669	-0.118592	-0.109876	-0.083983	-0.012555		0.002858	-0.000587	-0.000639	-0.001072	-0.110712	-0.109504	0.01852		0.167818	-0.060571	-0.09938	-0.028267	-0.073537	-0.045802	0.140512	-0.081534	-0.034048		0.167818	-0.126951	0.011514	-0.003778	-0.003437	-0.063194	-0.080843
Pf3D7_04_v3	652100	653804	Dd2-678	PF3D7_0414400	conserved Plasmodium protein, unknown function	Core	0.194021	0.039545	0.051977	0.076248	-0.030271	-0.025436	0.013987	0.080309	0.087925		-0.021174	0.172966	0.13377	0.033104	0.080764	-0.00165	0.121392		0.194021	0.061473	0.010568	-0.013875	0.045423	0.087651	-0.017735	-0.006033	0.083965		0.194021	0.029266	0.159889	0.193229	0.071559	0.106452	-0.005321
Pf3D7_04_v3	654775	657564	Dd2-679	PF3D7_0414500	RNA-binding protein, putative	Core	0.107092	-0.037566	-0.042872	-0.057037	-0.018448	-0.069909	0.040358	0.016638	-0.086976		0.080695	-0.009591	-0.001386	0.006546	0.017458	0.009308	0.139897		0.107092	-0.078916	-0.077498	-0.03911	-0.069647	-0.068373	-0.029376	-0.061643	-0.084983		0.107092	0.132513	0.014891	0.035452	0.074183	-0.034639	0.038161
Pf3D7_04_v3	658370	659788	Dd2-680	PF3D7_0414600	acylated pleckstrin-homology domain-containing protein, putative	Core	0.080594	0.061607	0.031945	0.031897	0.060421	0.034261	0.022653	0.001495	-0.032865		-0.019245	-0.025473	-0.010925	-0.023269	-0.008041	0.011635	-0.099707		0.080594	-0.010761	-0.05549	0.072722	0.00537	-0.039841	-0.019198	0.04947	0.099626		0.080594	-0.054863	0.017592	-0.042976	-0.000826	0.033569	-0.043579
Pf3D7_04_v3	660374	662769	Dd2-681	PF3D7_0414700	GTP-binding protein, putative	Core	0.111688	0.056301	0.070368	0.024154	0.026079	-0.002096	0.076054	0.070237	0.055211		0.072036	0.06995	0.068843	0.044434	0.049009	0.07635	0.083688		0.111688	0.009694	-0.024543	0.074347	0.053165	0.066399	0.107355	0.082445	0.047832		0.111688	0.196182	0.099819	0.099819	0.069448	0.105255	0.046198
Pf3D7_04_v3	663166	664265	Dd2-682	PF3D7_0414800	conserved Plasmodium protein, unknown function	Core	0.020516	-0.015845	0.00174	-0.053049	-0.004392	-0.030364	-0.015605	7e-06	0.003223		0.219951	0.186748	0.067495	0.165517	0.118485	0.133851	0.069535		0.020516	-0.084462	-0.08829	-0.049479	-0.016244	0.002868	0.038251	-0.015778	-0.07802		0.020516	0.098645	0.003231	-0.061961	-0.071391	-0.013117	-0.028916
Pf3D7_04_v3	665723	668362	Dd2-683	PF3D7_0414900	armadillo-domain containing rhoptry protein	Core	0.07968	0.066888	-0.034684	-0.022889	0.02419	-0.032774	0.007887	0.056238	0.006764		0.154042	0.121484	0.072794	0.111258	0.130573	0.110801	0.166356		0.07968	0.000922	-0.002142	0.018377	0.006758	0.026224	0.080738	0.035777	0.013263		0.07968	0.217508	-0.000569	0.089563	0.077628	0.077613	0.132279
Pf3D7_04_v3	668363	669967	Dd2-684	PF3D7_0415000	arsenical pump-driving ATPase, putative	Core	0.004434	-0.172055	-0.063027	-0.059239	-0.084201	-0.090486	-0.034892	-0.053852	-0.021338		-0.021043	-0.048987	0.003297	-0.035381	0.025254	-0.032467	-0.112423		0.004434	-0.130025	-0.062134	-0.049244	-0.066927	-0.099929	-0.064803	-0.069143	-0.061832		0.004434	0.020324	0.009018	-0.057395	-0.086904	-0.045313	-0.001783
Pf3D7_04_v3	670633	672312	Dd2-685	PF3D7_0415100	conserved protein, unknown function	Core	-0.068713	-0.252357	-0.184134	-0.218818	-0.151146	-0.152495	-0.076725	-0.103276	-0.128417		-0.235721	-0.276656	-0.222043	-0.211752	-0.242638	-0.248613	-0.31239		-0.068713	-0.138397	-0.109758	-0.096497	-0.121716	-0.170507	-0.078477	-0.219413	-0.213467		-0.068713	0.01346	-0.063641	-0.256841	0.103034	-0.074491	-0.031682
Pf3D7_04_v3	672313	679388	Dd2-686	PF3D7_0415200	conserved Plasmodium protein, unknown function	Core	0.09156	-0.027106	0.015529	-0.004025	0.008342	-0.029511	0.011964	0.03674	0.021478		-0.052961	-0.021485	-0.04139	-0.040719	-0.00364	-0.016573	-0.045514		0.09156	0.020853	-0.026667	-0.005415	0.021843	-0.01766	0.016776	0.032266	0.000336		0.09156	0.12818	0.033625	0.036553	0.087976	0.028473	0.140883
Pf3D7_04_v3	681560	686191	Dd2-687	PF3D7_0415300	cdc2-related protein kinase 3	Core	-0.045682	-0.039941	-0.02007	-0.097353	-0.047399	-0.015666	0.05071	-0.002881	-0.047952		-0.042245	-0.020278	-0.024396	-0.110041	-0.057096	-0.055751	-0.064232		-0.045682	-0.027341	0.012653	0.065888	-0.002458	-0.005404	-0.140349	-0.040498	0.001786		-0.045682	-0.095925	0.01231	0.019436	-0.00206	0.023755	0.015718
Pf3D7_04_v3	686192	687290	Dd2-688	PF3D7_0415400	coatomer subunit zeta, putative	Core	-0.058724	-0.218795	-0.071576	-0.199472	-0.161445	-0.114686	-0.027942	-0.06904	-0.080823		-0.303612	-0.102799	-0.130182	-0.179448	-0.192402	-0.075193	-0.251778		-0.058724	-0.034331	-0.235033	-0.135182	-0.124349	-0.047429	-0.146696	-0.076424	-0.006138		-0.058724	-0.130409	-0.085872	-0.192533	-0.096201	-0.152119	-0.099163
Pf3D7_04_v3	687942	689303	Dd2-689	PF3D7_0415500	nuclear cap-binding protein subunit 2, putative	Core	-0.024305	-0.031582	-0.088188	-0.133715	-0.085934	-0.174548	-0.081198	-0.0555	-0.068015		-0.062766	-0.117726	-0.110494	-0.083508	-0.161725	-0.066712	-0.070181		-0.024305	-0.083173	-0.117821	-0.022405	-0.071406	-0.133777	0.062526	-0.107545	-0.118355		-0.024305	-0.021963	-0.089973	-0.095261	0.055818	0.009528	-0.074202
Pf3D7_04_v3	689390	690579	Dd2-690	PF3D7_0415600	GTP:AMP phosphotransferase	Core	0.127249	0.06065	0.109123	-0.025578	0.027198	0.06294	0.083806	0.113383	0.15713		-0.149684	-0.053717	-0.081652	0.014314	-0.038847	-0.134015	-0.125481		0.127249	0.058726	0.180417	0.129969	0.107746	0.066429	0.039494	0.042003	0.094886		0.127249	0.013964	0.170477	0.075273	0.088592	0.169442	0.003826
Pf3D7_04_v3	690881	692766	Dd2-691	PF3D7_0415700	conserved Plasmodium protein, unknown function	Core	-0.012442	-0.128772	-0.053186	-0.023091	-0.017593	-0.020116	0.032265	-0.008428	0.024293		-0.025595	-0.0346	-0.00969	-0.056164	0.013318	-0.054498	-0.071018		-0.012442	-0.028842	0.003279	0.021164	0.034719	0.019126	-0.015344	-0.044588	-0.057317		-0.012442	0.095177	0.029838	0.073837	0.124683	0.029463	0.122374
Pf3D7_04_v3	693656	696783	Dd2-692	PF3D7_0415800	RING zinc finger protein, putative	Core	-0.003942	-0.104843	0.013801	-0.075083	-0.06164	-0.046592	-0.024124	-0.022356	-0.045088		-0.132906	-0.128896	-0.119589	-0.140514	-0.139582	-0.109409	-0.145201		-0.003942	-0.039518	-0.063652	-0.02049	-0.009117	-0.070827	0.05682	-0.050825	-0.000356		-0.003942	-0.001251	-0.03727	0.012071	-0.014839	-0.012223	-0.034245
Pf3D7_04_v3	697668	699018	Dd2-693	PF3D7_0415900	60S ribosomal protein L15, putative	Core	-0.070575	-0.181785	-0.097792	-0.168558	-0.111205	-0.079276	-0.086489	-0.132357	-0.083336		-0.113962	-0.169298	-0.163135	-0.112886	-0.18587	-0.159545	-0.142446		-0.070575	-0.095265	-0.024338	-0.070929	-0.108057	-0.113319	-0.201446	-0.123192	-0.067843		-0.070575	-0.084288	-0.168673	-0.103033	-0.159759	-0.086881	-0.072268
Pf3D7_04_v3	701276	704412	Dd2-694	PF3D7_0416000	RNA-binding protein, putative	Core	-0.020129	-0.011254	-0.050819	-0.047223	-0.029737	-0.035595	0.050677	0.007546	-0.062743		0.119355	0.074685	0.048823	0.068056	0.089505	0.089415	0.080256		-0.020129	-0.010079	-0.032167	0.009096	-0.028441	-0.026676	0.070883	-0.019049	-0.040302		-0.020129	0.039286	-0.004331	-0.039083	-0.069273	-0.007997	0.027856
Pf3D7_04_v3	706279	709234	Dd2-695	PF3D7_0416100	glutamyl-tRNA(Gln) amidotransferase subunit A	Core	-0.011396	-0.040505	0.012399	-0.061074	-0.042831	0.001223	0.028365	-0.011407	-0.03292		0.046504	0.016358	-0.009913	0.044316	-0.031798	0.054347	-0.037962		-0.011396	-0.018373	0.017355	0.011141	-0.023788	0.001415	-0.093855	-0.00375	0.033105		-0.011396	-0.024254	0.001912	-0.052915	-0.003666	0.010395	0.030235
Pf3D7_04_v3	709235	710333	Dd2-696	PF3D7_0416200	conserved protein, unknown function	Core	-0.050307	0.058775	0.08541	-0.035188	0.184497	0.063767	0.177899	0.086599	0.125822		0.217665	0.145267	0.210004	0.122929	0.184929	0.215294	0.168566		-0.050307	0.016016	0.135416	0.122138	0.086131	0.169819	0.028157	0.029823	0.053564		-0.050307	0.086998	0.140698	0.098302	0.100298	0.087691	0.098988
Pf3D7_04_v3	710842	715739	Dd2-697	PF3D7_0416300	DNA helicase MCM9, putative	Core	0.022476	0.010207	-0.018185	0.031024	0.001722	-0.014466	-0.003676	-0.016589	0.009354		-0.022504	-0.0178	0.017011	0.002579	-0.012102	-0.038523	-0.028419		0.022476	0.005138	-0.008363	-0.031162	-0.005662	0.043624	0.026414	8.6e-05	0.003343		0.022476	0.129834	0.067562	0.055579	0.032451	-0.008069	0.151634
Pf3D7_04_v3	717952	722863	Dd2-698	PF3D7_0416400	histone acetyltransferase, putative	Core	-0.010968	-0.016266	-0.013727	-0.069047	-0.008236	-0.053155	-0.008195	-0.02644	-0.025271		-0.121717	-0.114101	-0.085923	-0.082743	-0.115827	-0.09103	-0.123126		-0.010968	-0.020307	-0.060511	-0.016389	-0.049056	-0.060964	0.048098	-0.063493	-0.052836		-0.010968	-0.0067	-0.010533	-0.044186	-0.018573	-0.023903	0.004162
Pf3D7_04_v3	722864	724492	Dd2-699	PF3D7_0416500	repressor of RNA polymerase III transcription MAF1	Core	-0.090893	-0.045278	-0.020502	-0.051557	-0.010049	-0.103952	0.034437	0.011979	-0.001602		-0.218895	-0.16988	-0.086164	-0.222652	-0.221859	-0.172063	-0.192096		-0.090893	-0.074752	-0.048357	-0.045207	-0.068661	-0.037863	-0.156024	-0.111963	-0.055372		-0.090893	-0.018032	0.057894	-0.004019	0.079346	0.020741	-0.005202
Pf3D7_04_v3	726015	727378	Dd2-700	PF3D7_0416600	prohibitin-like protein PHBL, putative	Core	0.106886	0.07935	0.014481	-0.018414	-0.015834	0.040055	0.043047	-0.009444	-0.010389		-0.023794	-0.028186	-0.020099	0.040343	0.071828	-0.023266	-0.071257		0.106886	-0.039893	0.002275	0.065101	0.043812	0.048184	0.008658	0.065078	-0.029773		0.106886	0.057755	0.173598	0.118245	0.076432	0.075703	0.079504
Pf3D7_04_v3	727460	728229	Dd2-701	PF3D7_0416700	CDGSH iron-sulfur domain-containing protein, putative	Core	-0.013178	-0.058011	-0.000996	-0.025599	-0.018689	-0.064383	-0.058735	-0.024821	0.028389		-0.261096	-0.148545	-0.209638	-0.134802	-0.124942	-0.187216	-0.235906		-0.013178	-0.054827	0.002204	-0.125996	0.01709	-0.054306	-0.072622	0.026733	0.002804		-0.013178	-0.165909	0.047171	-0.096066	0.01065	-0.022899	-0.124213
Pf3D7_04_v3	729712	731473	Dd2-702	PF3D7_0416800	small GTP-binding protein sar1	Core	-0.035364	-0.021499	0.031243	0.001712	-0.047605	-0.046945	-0.028895	-0.04473	-0.061053		-0.080645	-0.049311	-0.065912	-0.001046	-0.082908	-0.051237	-0.161767		-0.035364	0.01539	0.089109	-0.024232	-0.045663	-0.013136	-0.093992	0.006263	0.051542		-0.035364	-0.140448	-0.043169	-0.091483	-0.060841	-0.010719	-0.164704
Pf3D7_04_v3	732202	740122	Dd2-703	PF3D7_0416900	conserved Plasmodium protein, unknown function	Core	0.011167	0.006626	0.04999	0.059918	0.046911	0.009956	0.062621	0.036684	0.073791		0.003189	0.035444	0.045719	0.004135	0.022707	0.017545	-0.089695		0.011167	0.025788	0.053779	0.0385	-0.005351	0.029823	0.043889	0.019895	0.030023		0.011167	0.061064	0.076545	0.01407	0.044998	0.027967	0.036023
Pf3D7_04_v3	741899	743341	Dd2-704	PF3D7_0417000	conserved Plasmodium protein, unknown function	Core	0.053463	0.046954	-0.077479	-0.030055	-0.044133	-0.116179	-0.07011	-0.057687	-0.125337		-0.115507	-0.150162	-0.182021	-0.114271	-0.156323	-0.117675	-0.059285		0.053463	-0.070494	-0.109478	-0.05611	-0.077887	-0.087995	0.094929	-0.091776	-0.08078		0.053463	-0.040998	-0.080674	-0.057693	-0.080375	-0.023704	-0.057097
Pf3D7_04_v3	743361	745887	Dd2-705	PF3D7_0417100	mRNA-binding protein PUF2	Core	0.092569	0.002178	0.095253	0.066177	-0.004205	0.021385	0.033809	0.048793	0.008946		-0.061156	-0.022498	-0.023283	-0.06015	-0.032857	-0.082526	-0.050647		0.092569	0.003459	0.016469	-0.034185	0.02491	0.029351	0.14568	0.008121	0.054671		0.092569	0.047154	0.039	0.114481	-0.01244	0.038914	-0.002146
Pf3D7_04_v3	747838	750164	Dd2-706	PF3D7_0417200	bifunctional dihydrofolate reductase-thymidylate synthase	Core	-0.017986	-0.059094	-0.00506	-0.015149	-0.047111	-0.012957	-0.015134	0.005996	-0.031792		0.083858	0.04263	-0.000403	0.052304	0.03037	0.042568	0.091239		-0.017986	-0.017144	-0.010695	-0.00188	-0.029451	-0.033834	-0.013574	-0.052851	0.007791		-0.017986	0.019154	-0.045694	0.052275	-0.01875	-0.031107	0.018652
Pf3D7_04_v3	750610	753962	Dd2-707	PF3D7_0417300	LETM1-like protein, putative	Core	0.121648	0.009195	0.044172	0.051991	0.052027	-0.030146	0.067901	0.055292	0.05162		-0.081151	-0.018577	-0.034825	-0.053003	-0.054782	-0.025055	-0.03613		0.121648	0.056182	0.057631	0.013819	0.014886	0.01362	0.123868	0.039421	0.018279		0.121648	0.044325	0.003766	0.06342	0.047328	0.03867	-0.030068
Pf3D7_04_v3	756044	776853	Dd2-708	PF3D7_0417400	conserved Plasmodium protein, unknown function	Core	0.021185	-0.047262	-0.044589	-0.071579	-0.076216	-0.102101	-0.035496	-0.080633	-0.075341		-0.06728	-0.052062	-0.07143	-0.034705	-0.070726	-0.031579	-0.113654		0.021185	-0.040217	-0.010081	-0.011119	-0.079589	-0.076748	-0.044364	-0.05556	-0.052678		0.021185	-0.006862	-0.019012	-0.035838	0.003181	-0.000144	0.000223
Pf3D7_04_v3	776950	779674	Dd2-709	PF3D7_0417500	memo-like protein	Core	0.059204	-0.015957	0.081263	0.069738	0.040167	0.028028	0.083983	0.069449	0.11979		-0.014006	-0.007728	-0.011446	0.057345	-0.016271	-0.030233	-0.054981		0.059204	0.080814	0.063632	0.123306	0.060305	0.051828	0.198246	0.05434	0.026736		0.059204	0.17755	0.109364	0.118382	0.092872	0.039613	0.072944
Pf3D7_04_v3	780000	783496	Dd2-710	PF3D7_0417600	conserved Plasmodium protein, unknown function	Core	-0.019039	-0.007553	0.00816	0.045513	0.025454	-0.036604	-0.045595	0.032349	0.005929		-0.081447	-0.023479	-0.126653	-0.079492	-0.056729	-0.083643	-0.166294		-0.019039	0.006587	-0.003389	0.001443	0.006115	0.002919	0.018612	0.021863	0.00163		-0.019039	-0.082647	-0.056397	0.031237	-0.009365	0.017487	-0.052708
Pf3D7_04_v3	783944	786680	Dd2-711	PF3D7_0417700	conserved Plasmodium protein, unknown function	Core	0.09548	-0.071087	-0.01059	-0.004367	-0.000371	-0.060866	-0.049596	-0.027869	-0.059524		-0.18276	-0.088738	-0.166988	-0.112743	-0.130319	-0.150523	-0.175765		0.09548	-0.000133	-0.053311	-0.016572	0.021467	-0.044614	-0.019675	-0.029571	-0.075648		0.09548	-0.069748	0.054665	0.031332	-0.00123	0.02461	-0.00503
Pf3D7_04_v3	786993	789592	Dd2-712	PF3D7_0417800	cdc2-related protein kinase 1	Core	0.098915	-0.030401	-0.030244	-0.083584	-0.039822	-0.1135	-0.007975	-0.032234	-0.064354		0.013668	0.048151	0.021386	-0.012652	0.003081	-0.010011	-0.022211		0.098915	-0.006456	-0.03477	-0.024486	-0.043846	-0.082875	0.01395	-0.060575	-0.063465		0.098915	0.050615	0.041192	0.033029	0.030627	0.001526	0.03957
Pf3D7_04_v3	790474	793235	Dd2-713	PF3D7_0417900	conserved Plasmodium protein, unknown function	Core	0.099425	-0.033067	0.034136	0.100835	0.043536	0.070108	0.018815	0.011554	0.10966		-0.220429	-0.094901	-0.110325	-0.196295	-0.079579	-0.028441	-0.164206		0.099425	0.062027	0.062754	0.029514	0.042506	-0.010391	0.087372	0.050107	0.04461		0.099425	0.007641	0.080139	0.088059	0.120223	-0.006907	0.026762
Pf3D7_04_v3	793577	810320	Dd2-714	PF3D7_0418000	conserved Plasmodium protein, unknown function	Core	0.031911	-0.028574	-0.031782	-0.04607	-0.02105	-0.057562	-0.037837	-0.007968	-0.022827		0.009	-0.040373	0.002713	0.004856	-0.022494	-0.026296	-0.061924		0.031911	-0.020122	-0.034535	-0.025475	-0.047858	-0.066177	0.024493	-0.048989	-0.02982		0.031911	0.048086	0.018061	0.013113	-0.002738	-0.023426	-0.069553
Pf3D7_04_v3	810745	814892	Dd2-715	PF3D7_0418100	protein SOC1, putative	Core	0.1006	0.007305	0.025043	0.025396	0.006094	-0.045636	-5.8e-05	0.037522	-0.007294		-0.033052	-0.078741	-0.003575	-0.043233	-0.0759	-0.038506	-0.096653		0.1006	-0.028099	-0.007853	0.045284	-0.000287	-0.020883	0.04221	-0.001546	0.043009		0.1006	-0.080686	-0.017055	-0.054707	0.005032	-0.021419	-0.07667
Pf3D7_04_v3	817150	818939	Dd2-716	PF3D7_0418200	eukaryotic translation initiation factor 3 subunit M, putative	Core	-0.115931	0.04064	0.025434	0.010717	0.049195	0.023574	0.043382	-0.003464	0.00592		0.030787	-0.019159	0.037917	0.033966	0.002085	0.030156	-0.043486		-0.115931	-0.025911	-0.009604	0.058374	-0.09387	-0.050159	0.022264	0.032471	-0.065225		-0.115931	-0.036859	-0.085412	-0.158064	-0.108857	-0.057001	-0.147633
Pf3D7_04_v3	819112	822590	Dd2-717	PF3D7_0418300	conserved Plasmodium protein, unknown function	Core	-0.068874	-0.016647	-0.009254	-0.019148	-0.015989	-0.037805	0.038933	-0.011651	-0.005008		-0.104251	-0.061007	-0.09648	-0.121632	-0.039959	-0.090207	-0.113943		-0.068874	-0.045685	-0.020572	-0.041039	-0.042623	0.017906	-0.048651	-0.020977	-0.017698		-0.068874	-0.074742	-0.022194	-0.025251	-0.086126	-0.038387	-0.059242
Pf3D7_04_v3	829713	830791	Dd2-718	PF3D7_0418400	conserved Plasmodium protein, unknown function	Core	0.047159	0.045315	0.142682	0.268456	0.133109	0.086467	0.10499	0.19293	0.261608		-0.093218	0.004438	0.044268	-0.100138	-0.035434	-0.102558	-0.117316		0.047159	0.200678	0.115634	0.100532	0.150939	0.221132	0.193078	0.106092	0.20863		0.047159	0.19503	0.093186	0.041651	-0.009479	0.08861	0.055734
Pf3D7_04_v3	830792	832678	Dd2-719	PF3D7_0418500	trafficking protein particle complex subunit 3, putative	Core	0.013752	-0.038839	-0.007651	0.061046	-0.057287	-0.040596	-0.001094	-0.044765	-0.030835		0.07394	-0.019348	0.009566	0.014546	0.008433	0.000481	-0.034756		0.013752	0.06673	-0.004244	0.042071	0.051282	0.054248	0.073935	-0.002437	0.09788		0.013752	-0.015977	-0.064157	0.023356	0.033985	-0.069756	0.106275
Pf3D7_04_v3	834144	840679	Dd2-720	PF3D7_0418600	regulator of chromosome condensation, putative	Core	0.014917	-0.035415	-0.00666	-0.072534	0.002477	-0.068499	-0.029367	-0.016517	-0.002589		0.075297	0.038451	0.034893	0.049006	0.045624	0.040154	-0.033149		0.014917	0.004783	-0.044794	0.003929	-0.009462	-0.027171	0.021188	-0.016806	-0.030218		0.014917	0.078899	0.046281	0.073903	0.066292	-0.016146	0.112556
Pf3D7_04_v3	840946	843155	Dd2-721	PF3D7_0418700	RNA-binding protein NOB1, putative	Core	0.004416	0.050595	-0.059513	-0.030061	-0.019032	-0.05874	-0.052771	-0.00409	-0.109981		-0.10604	-0.118618	-0.0907	-0.10944	-0.11479	-0.101119	-0.027071		0.004416	-0.016091	-0.056623	-0.071232	-0.053497	-0.071627	-0.100132	-0.021732	-0.098931		0.004416	-0.029199	0.008584	-0.036729	-0.025706	-0.064493	0.00639
Pf3D7_04_v3	843312	845419	Dd2-722	PF3D7_0418800	MOLO1 domain-containing protein, putative	Core	-0.027041	0.108504	-0.010964	0.034891	0.09642	-0.027725	0.046747	0.014726	0.100052		0.086658	-0.014262	0.001735	-0.017882	0.028596	0.043317	0.099762		-0.027041	0.065979	0.022643	0.058274	-0.004922	0.060841	0.109712	-0.016746	0.005883		-0.027041	0.115086	0.037093	0.064019	0.040376	0.053829	0.123173
Pf3D7_04_v3	846981	849309	Dd2-723	PF3D7_0418900	conserved protein, unknown function	Core	-0.008457	0.068949	0.079774	0.004819	0.079177	0.054952	0.003149	0.060781	0.096552		0.004357	0.029275	0.053334	0.020247	0.021454	0.02068	-0.048814		-0.008457	0.058906	0.026941	0.068073	0.036443	0.054482	0.130096	-0.0111	0.027858		-0.008457	0.195276	0.083089	0.173313	0.047658	0.041313	0.097176
Pf3D7_04_v3	849543	852376	Dd2-724	PF3D7_0419000	conserved Plasmodium protein, unknown function	Core	0.024154	-0.013156	-0.029107	-0.016634	0.002588	-0.05471	-0.022488	-0.024156	-0.053958		0.092319	-0.040054	-0.02125	0.028727	-0.008632	0.008717	0.136532		0.024154	-0.02825	-0.030315	-0.066628	-0.084274	-0.073997	0.063847	-0.072515	-0.038293		0.024154	-0.02302	-0.06496	0.076484	-0.065587	-0.043867	-0.123258
Pf3D7_04_v3	852377	853816	Dd2-725	PF3D7_0419100	conserved Plasmodium protein, unknown function	Core	-0.08819	-0.169996	-0.068548	-0.066965	-0.09984	-0.097518	-0.156139	-0.080569	-0.185292		0.081437	-0.110394	-0.019612	-0.040518	-0.086525	0.01568	0.02796		-0.08819	-0.094984	-0.076403	-0.026443	-0.139994	-0.100055	-0.270823	-0.11009	-0.132935		-0.08819	-0.155106	-0.106952	-0.186128	-0.050039	-0.188138	-0.053835
Pf3D7_04_v3	855648	857299	Dd2-726	PF3D7_0419300	conserved Plasmodium protein, unknown function	Core	0.138594	0.087576	0.02052	0.025385	0.037029	0.006062	0.041108	0.032621	-0.007354		0.026884	-0.029075	0.051611	0.052731	0.012712	0.012806	0.027327		0.138594	-0.050227	0.047928	0.069084	0.053962	0.044388	0.176807	0.078838	-0.006616		0.138594	0.137555	0.086663	0.120159	0.104905	0.025729	0.099507
Pf3D7_04_v3	857748	866207	Dd2-727	PF3D7_0419400	conserved Plasmodium protein, unknown function	Core	-0.062428	-0.034754	-0.023411	-0.073916	-0.036249	-0.066795	-0.069183	-0.067765	-0.070747		-0.015152	-0.081239	-0.062242	-0.089854	-0.027057	-0.044485	-0.087173		-0.062428	-0.036105	-0.083752	-0.036401	-0.083074	-0.048894	-0.081342	-0.072931	-0.064971		-0.062428	0.036358	0.005007	0.015722	0.004232	-0.033208	0.018273
Pf3D7_04_v3	866251	868361	Dd2-728	PF3D7_0419500	conserved Plasmodium membrane protein, unknown function	Core	-0.013669	-0.019392	-0.015306	0.066684	0.024001	-0.003702	-0.013667	-0.011959	-0.046304		-0.048653	-0.049298	-0.050065	-0.044418	-0.0445	-0.04879	-0.195593		-0.013669	0.009708	0.037456	-0.034258	0.015203	0.006223	-0.159328	-0.073239	-0.035307		-0.013669	0.018043	0.026336	0.023333	-0.005616	-0.013614	0.023436
Pf3D7_04_v3	870487	872123	Dd2-729	PF3D7_0419600	ran-specific GTPase-activating protein 1, putative	Core	0.028271	0.068535	0.034959	0.051408	0.026152	0.123969	-0.00333	0.047992	-0.021044		-0.082794	-0.121605	-0.176735	-0.152171	-0.143003	-0.085128	-0.15108		0.028271	0.114054	0.03724	0.056328	0.097801	0.095466	0.075107	0.092682	-0.041805		0.028271	-0.010762	-0.093086	-0.035119	-0.033745	-0.014017	0.058982
Pf3D7_04_v3	872888	874365	Dd2-730	PF3D7_0419700	apical merozoite protein	Core	-0.084377	0.023509	0.002766	-0.053749	-0.055532	-0.037959	-0.098059	0.025235	0.051277		-0.165457	-0.045733	-0.076737	-0.029426	-0.034232	-0.090299	-0.110641		-0.084377	-0.066378	-0.15271	0.11192	-0.038087	-0.015986	0.087494	-0.020709	-0.073436		-0.084377	0.065455	0.034975	0.104357	0.092899	0.015293	0.05909
Pf3D7_04_v3	874561	875771	Dd2-731	PF3D7_0419800	60S ribosomal protein L7ae/L30e, putative	Core	-0.065047	-0.230724	-0.161815	-0.168893	-0.274988	-0.191382	-0.233858	-0.094183	-0.222825		-0.107553	-0.16301	-0.110788	-0.134362	-0.130544	-0.173376	-0.022978		-0.065047	-0.103651	-0.166335	-0.16294	-0.175682	-0.206239	-0.224207	-0.164113	-0.150807		-0.065047	-0.313494	-0.115021	-0.176109	-0.282404	-0.172402	-0.213435
Pf3D7_04_v3	877772	894116	Dd2-732	PF3D7_0419900	phosphatidylinositol 4-kinase, putative	Core	-0.042715	-0.009407	-0.015361	0.002302	-0.001801	-0.032875	-0.076082	-0.018935	-0.043493		-0.067728	-0.084978	-0.048757	-0.066666	-0.044909	-0.038114	-0.052915		-0.042715	-0.008787	-0.017574	-0.024277	-0.011694	-0.027474	0.028242	-0.033195	-0.044262		-0.042715	-0.044495	-0.01502	0.004692	-0.017753	-0.03694	-0.045924
Pf3D7_04_v3	894362	904974	Dd2-733	PF3D7_0420000	zinc finger protein, putative	Core	-0.034872	-0.024625	0.007075	0.010169	-0.019882	-0.020951	-0.036705	0.006072	-0.032422		0.007712	-0.00237	-0.010325	-0.034393	-0.006795	0.005668	-0.023246		-0.034872	-0.016356	-0.012459	-0.026624	-0.005171	0.004997	-0.021886	-0.018254	-0.011724		-0.034872	0.010471	-0.024295	-0.027152	0.011588	-0.04122	0.042034
Pf3D7_04_v3	906806	909051	Dd2-734	PF3D7_0420100	serine/threonine protein kinase RIO2	Core	0.025822	-0.060423	0.009119	0.039431	-0.062015	-0.008363	-0.078141	0.008335	-0.039526		0.01136	0.039271	-0.046446	-0.050985	-0.015439	-0.008387	0.032631		0.025822	-0.009929	-0.019935	-0.002585	0.009706	0.082043	-0.062432	0.022007	-0.002313		0.025822	-0.014388	-0.013105	-0.095153	0.003034	-0.060277	0.018016
Pf3D7_04_v3	909937	912221	Dd2-735	PF3D7_0420200	holo-[acyl-carrier-protein] synthase, putative	Core	0.014609	-0.002952	-0.02639	-0.031498	-0.01643	-0.019686	-0.076874	-0.014408	-0.068628		-0.017889	-0.048093	-0.021794	-0.104585	-0.089269	-0.040688	-0.083088		0.014609	0.030889	-0.037584	-0.083191	0.019738	-0.005242	-0.010481	0.013145	-0.001195		0.014609	-0.051472	-0.110743	-0.13902	-0.087366	-0.086456	-0.040753
Pf3D7_04_v3	917740	928661	Dd2-736	PF3D7_0420300	AP2 domain transcription factor, putative	Core	-0.08834	-0.072797	-0.03175	-0.033741	-0.013951	-0.030986	-0.0342	-0.026971	-0.083914		-0.013083	-0.063137	-0.047835	-0.059583	-0.021835	-0.071331	-0.063876		-0.08834	-0.045908	-0.039793	-0.04293	-0.058819	-0.050423	-0.048616	-0.042823	-0.04691		-0.08834	-0.054921	-0.066316	-0.036618	-0.062896	-0.04924	0.022449
Pf3D7_04_v3	929090	930272	Dd2-737	PF3D7_0420400	ribosome-recycling factor	Core	-0.060012	-0.008461	-0.046274	-0.035393	0.024219	-0.044611	-0.055222	-0.116311	0.025083		-0.030951	-0.055642	-0.082856	0.07842	-0.034117	-0.056495	-0.130995		-0.060012	-0.006151	-0.054701	-0.011094	-0.017353	0.047623	-0.126656	-0.025857	-0.01344		-0.060012	-0.022486	-0.007048	-0.024278	0.075027	0.014822	0.048937
Pf3D7_04_v3	930273	931858	Dd2-738	PF3D7_0420500	conserved Plasmodium protein, unknown function	Core	-0.289421	-0.025681	-0.137917	-0.10092	-0.078024	-0.06992	-0.12532	-0.056886	-0.059337		-0.019463	-0.089673	-0.089092	-0.038737	-0.072869	0.003443	0.064609		-0.289421	-0.079377	-0.13948	-0.062165	-0.035792	-0.053219	-0.026266	-0.044517	-0.137267		-0.289421	0.000669	-0.116822	-0.046117	-0.016208	-0.068217	0.025456
Pf3D7_04_v3	932213	934494	Dd2-739	PF3D7_0420600	conserved Plasmodium protein, unknown function	Core	0.037576	0.076856	0.093006	0.068852	0.094477	0.035712	0.128264	0.061193	0.076534		-0.082543	-0.140782	-0.050587	-0.116254	-0.014195	-0.082734	-0.174284		0.037576	-0.118238	0.068214	0.060875	0.024223	-0.033795	0.086253	-0.003427	0.02317		0.037576	0.018242	0.112961	0.074071	-0.011803	0.033806	0.102073
Pf3D7_04_v3	985885	987644	Dd2-745	PF3D7_0421600	erythrocyte membrane protein 1 (PfEMP1)-like pseudogene	Core	0.081465	-0.053233	-0.027182	-0.068618	-0.019377	-0.049827	-0.062692	-0.024604	-0.093532		-0.143031	-0.113178	-0.065468	-0.101419	-0.097026	-0.092314	-0.128225		0.081465	-0.076649	-0.071941	-0.034309	-0.070893	-0.110413	-0.067576	-0.063663	-0.060113		0.081465	-0.124544	-0.081142	-0.096985	-0.018622	-0.06557	0.028082
Pf3D7_04_v3	987645	994610	Dd2-746	PF3D7_0421700	conserved Plasmodium protein, unknown function	Core	0.050161	-0.04299	0.023314	-0.007433	0.027764	-0.090592	-0.030158	0.025358	-0.056376		-0.207373	-0.152125	-0.108968	-0.150226	-0.05506	-0.109761	-0.197122		0.050161	-0.090282	-0.100075	-0.031989	-0.029397	-0.078732	-0.00439	-0.053452	-0.033152		0.050161	0.093621	-0.002006	-0.010792	0.075641	0.038581	0.091479
Pf3D7_04_v3	998397	1000435	Dd2-747	PF3D7_0422000	steroid dehydrogenase, putative	Core	-0.156077	-0.117548	-0.088663	0.039477	-0.028291	0.015602	-0.028626	0.036061	-0.001884		0.211482	0.075075	0.100711	0.115944	0.144949	0.131801	0.198959		-0.156077	-0.014264	-0.056438	-0.024421	-0.000514	-0.076926	-0.084294	0.020478	-0.033141		-0.156077	0.054488	-0.081323	-0.133006	-0.167247	-0.08111	0.102112
Pf3D7_04_v3	1001363	1003020	Dd2-748	PF3D7_0422100	transmembrane emp24 domain-containing protein, putative	Core	-0.07257	-0.090464	-0.045188	0.014211	-0.027387	0.003963	-0.057753	0.047498	0.032165		0.155982	0.114818	0.129595	0.041234	0.146944	0.103516	0.089162		-0.07257	-0.032153	-0.07553	-0.03831	0.018064	-0.000418	-0.023465	-0.047496	-0.039655		-0.07257	0.008055	0.031112	-0.019429	-0.098327	-0.071709	0.082461
Pf3D7_04_v3	1004212	1017497	Dd2-749	PF3D7_0422200	erythrocyte membrane-associated antigen	Core	0.020063	-0.014571	0.030199	-0.023049	-0.013969	-0.030752	-0.071995	-0.015314	-0.020242		-0.107138	-0.110937	-0.106016	-0.127974	-0.098325	-0.077282	-0.162422		0.020063	-0.006271	-0.010888	-0.043858	-0.049632	-0.028014	-0.013949	-0.050444	-0.033696		0.020063	0.009858	0.029811	0.031294	0.006466	-0.03211	0.028987
Pf3D7_04_v3	1022237	1024416	Dd2-750	PF3D7_0422300	alpha tubulin 2	Core	-0.045175	-0.070775	-0.004262	-0.013643	-0.011119	-0.025492	-0.036126	-0.007255	-0.130313		-0.09105	-0.093432	-0.09607	-0.162463	-0.096859	-0.105159	-0.092988		-0.045175	-0.054101	0.016637	-0.052579	-0.022362	-0.019249	-0.10064	-0.047428	-0.02186		-0.045175	-0.096232	-0.040332	-0.068748	0.005334	-0.04484	-0.007686
Pf3D7_04_v3	1026398	1027649	Dd2-751	PF3D7_0422400	40S ribosomal protein S19	Core	-0.174549	-0.130797	-0.025503	0.044478	-0.143293	-0.052679	-0.103169	0.024005	-0.040143		0.042463	0.005662	0.041076	-0.001999	-0.018928	0.018241	0.070243		-0.174549	-0.036493	-0.072471	0.003328	-0.040623	-0.037418	-0.199897	-0.035413	-0.061039		-0.174549	-0.160987	-0.225958	-0.166279	-0.121984	-0.044071	-0.154861
Pf3D7_04_v3	1029079	1038203	Dd2-752	PF3D7_0422500	pre-mRNA-splicing helicase BRR2, putative	Core	0.05285	-0.030177	-0.01803	-0.049577	-0.035307	-0.049641	-0.074086	-0.025659	-0.019341		-0.068223	-0.091418	-0.071197	-0.085804	-0.044892	-0.079657	-0.105312		0.05285	-0.02005	-0.044423	-0.044489	-0.014167	-0.008458	-0.040792	-0.011157	-0.036005		0.05285	-0.005424	0.010178	0.027415	-0.031662	-0.040019	0.082221
Pf3D7_04_v3	1040220	1041892	Dd2-753	PF3D7_0422700	eukaryotic initiation factor 4A-III, putative	Core	0.046845	0.017215	0.010527	-0.018638	0.005018	-0.013009	-0.053872	0.029447	0.00658		-0.10226	-0.076454	-0.041521	-0.090157	-0.016596	-0.122605	-0.115704		0.046845	-0.035925	-0.039302	-0.005269	-0.017868	-0.028756	0.035855	0.035983	-0.019622		0.046845	0.068042	0.049114	0.138594	0.044542	0.038695	0.097374
Pf3D7_04_v3	1042314	1045138	Dd2-754	PF3D7_0422800	serpentine receptor, putative	Core	-0.020264	-0.054637	-0.049285	-0.078821	-0.009094	-0.097391	-0.085099	-0.01883	-0.101509		-0.141446	-0.146792	-0.09644	-0.135489	-0.173225	-0.154402	-0.055395		-0.020264	-0.062127	-0.041245	0.010289	-0.074454	-0.073151	-0.009221	-0.00087	-0.079604		-0.020264	-0.055561	-0.025491	-0.001345	0.01453	-0.040882	0.002429
Pf3D7_04_v3	1045139	1046946	Dd2-755	PF3D7_0422900	methyltransferase, putative	Core	0.03802	0.013748	-0.007256	0.038436	0.069036	0.001636	-0.066686	-0.002822	0.019651		-0.107058	-0.077632	-0.076167	-0.129713	-0.132138	-0.103957	-0.02213		0.03802	-0.065272	-0.021439	0.022847	-0.017794	-0.025961	-0.094434	0.002825	-0.06659		0.03802	0.010372	-0.039242	-0.045952	-0.02341	-0.098184	-0.015387
Pf3D7_04_v3	1047446	1048728	Dd2-756	PF3D7_0423000	conserved Plasmodium protein, unknown function	Core	0.00162	0.001144	-0.068777	-0.021518	-0.136289	-0.074043	-0.176162	-0.032266	-0.11766		-0.053002	-0.085391	-0.076379	-0.049537	-0.03307	-0.11963	-0.104787		0.00162	0.037109	0.001814	-0.062386	-0.00021	-0.052281	-0.021057	0.022398	0.006119		0.00162	-0.110896	0.028691	-0.017734	0.020997	-0.05281	0.039191
Pf3D7_04_v3	1049020	1050144	Dd2-757	PF3D7_0423100	AP-4 complex subunit sigma, putative	Core	0.136907	0.248042	0.192001	0.120387	0.052296	0.185888	0.199285	0.0996	0.081533		0.090762	0.174085	0.151956	0.08259	0.118893	0.119505	0.090421		0.136907	0.121681	0.070185	0.12732	0.201678	0.241952	0.025752	0.158857	0.029309		0.136907	0.158398	0.119677	0.158181	0.144276	0.164069	0.300724
Pf3D7_04_v3	1051326	1053256	Dd2-758	PF3D7_0423300	conserved Plasmodium protein, unknown function	Core	0.096307	-0.065362	0.033926	0.10626	0.002509	-0.003814	0.041455	0.054026	0.102278		-0.036242	0.003918	-0.097814	-0.023287	0.024236	-0.04262	-0.144953		0.096307	0.088668	0.07796	-0.046751	0.030589	0.042928	0.157839	0.05391	0.039438		0.096307	0.211367	0.067713	0.187217	0.002562	-0.01298	0.197647
Pf3D7_04_v3	1055415	1056568	Dd2-759	PF3D7_0423400	apical asparagine-rich protein AARP	Core	0.024153	0.136615	0.051751	0.046698	0.118175	0.079867	-0.024602	0.029623	0.093519		-0.125004	-0.046001	-0.040171	0.008102	-0.117673	-0.089291	-0.053162		0.024153	0.106518	0.03886	0.071566	0.05319	0.044493	-0.10162	0.104795	0.047508		0.024153	0.188514	0.04317	-0.003088	0.021082	0.079627	0.123378
Pf3D7_04_v3	1058747	1060801	Dd2-760	PF3D7_0423500	glideosome associated protein with multiple membrane spans 2	Core	0.047233	-0.019551	0.004112	0.006555	-0.029475	-0.021929	-0.097497	-0.054674	-0.039256		-0.014275	0.01327	-0.011397	-0.039717	0.042672	-0.006191	-0.112223		0.047233	-0.014296	-0.017125	-0.048348	-0.038878	-0.023412	-0.050612	-0.029339	-0.015465		0.047233	0.156043	0.099355	0.12847	0.086077	-0.006636	0.264654
Pf3D7_04_v3	1061540	1066878	Dd2-761	PF3D7_0423600	conserved Plasmodium protein, unknown function	Core	0.131005	0.086479	0.086918	0.08617	0.071842	0.049946	0.013666	0.056475	0.05755		-0.03521	-0.010284	-0.000145	-0.036699	0.061499	0.006978	-0.090102		0.131005	0.110159	0.108592	0.037589	0.066103	0.058517	0.073321	0.081484	0.117005		0.131005	0.15686	0.129474	0.167653	0.107033	0.099335	0.205484
Pf3D7_04_v3	1071185	1072095	Dd2-762	PF3D7_0423700	early transcribed membrane protein 4	Core	-0.017405	-0.119504	-0.044901	0.029599	-0.07496	-0.080452	-0.225732	-0.05247	-0.056603		-0.034557	0.008698	-0.008716	0.023088	-0.09538	0.038577	0.138098		-0.017405	-0.035798	0.02111	-0.05107	-0.068984	-0.007866	0.030435	0.082666	-0.066175		-0.017405	-0.027201	-0.217071	-0.079463	-0.024547	-0.006771	-0.122802
Pf3D7_04_v3	1076097	1077730	Dd2-763	PF3D7_0423800	cysteine-rich protective antigen	Core	0.011088	-0.158041	-0.006254	-0.025852	0.020791	0.047751	-0.077011	0.036821	-0.088495		-0.133083	-0.003604	-0.029674	0.030526	-0.066534	-0.062943	-0.061133		0.011088	-0.001056	0.037486	-0.023078	-0.016372	-0.009487	-0.073563	0.008853	-0.040087		0.011088	0.097096	-0.013684	-0.037679	-0.018943	-0.02643	0.131822
Pf3D7_04_v3	1077731	1078738	Dd2-764	PF3D7_0423900	probable protein, unknown function	Core	0.28515	0.02114	0.045064	0.106964	0.136045	0.02388	-0.111888	0.016665	0.236337		-0.200684	-0.095666	-0.033198	-0.12845	0.032655	-0.091806	-0.099377		0.28515	-0.074956	0.08043	0.106716	-0.025791	-0.009057	0.066742	-0.029166	0.067197		0.28515	0.130573	0.119314	0.151222	0.091696	-0.029406	0.260258
Pf3D7_04_v3	1080709	1082276	Dd2-765	PF3D7_0424000	Plasmodium exported protein (PHISTc), unknown function	Core	0.012511	-0.180409	-0.157949	-0.166212	-0.153803	-0.13618	-0.167951	-0.125174	-0.207904		-0.159659	-0.159034	-0.17266	-0.143092	-0.085303	-0.136477	-0.207981		0.012511	-0.123121	-0.138338	-0.106069	-0.104587	-0.071745	-0.107804	-0.09204	-0.061419		0.012511	-0.19225	-0.206514	-0.209485	-0.143269	-0.157642	-0.120449
Pf3D7_04_v3	1082277	1084400	Dd2-766	PF3D7_0424100	reticulocyte binding protein homologue 5	Core	0.080572	-0.121296	-0.072147	-0.123398	-0.024409	-0.112851	-0.063299	-0.040139	-0.056343		-0.463774	-0.373033	-0.305191	-0.343693	-0.27839	-0.329988	-0.428933		0.080572	-0.084799	-0.006552	-0.027634	-0.121409	-0.143572	-0.020586	0.001576	-0.04129		0.080572	0.135555	-0.020283	0.066077	0.079378	0.040392	0.076251
Pf3D7_04_v3	1085729	1091527	Dd2-767	PF3D7_0424200	reticulocyte binding protein homologue 4	Core	0.234286	0.018832	-0.046754	0.004992	-0.024364	-0.055557	-0.072344	-0.023325	0.004768		-0.222052	-0.124057	-0.139659	-0.095695	-0.073082	-0.112854	-0.208363		0.234286	-0.003345	-0.026192	-0.069886	-0.066977	-0.08291	0.008765	-0.021277	-0.040976		0.234286	0.142157	0.055212	0.066375	0.059135	-0.028848	0.138076
Pf3D7_04_v3	1092888	1098085	Dd2-768	PF3D7_0424300	erythrocyte binding antigen-165, pseudogene	Core	0.069608	-0.110006	-0.094443	-0.162376	-0.090469	-0.106452	-0.046573	-0.085911	-0.147939		-0.229786	-0.226237	-0.183692	-0.186803	-0.158343	-0.204521	-0.21044		0.069608	-0.060478	-0.043932	-0.059746	-0.091706	-0.118212	-0.070341	-0.096936	-0.061279		0.069608	-0.058072	-0.054515	-0.0719	0.000959	-0.059564	0.023003
Pf3D7_04_v3	1099561	1107361	Dd2-769	PF3D7_0424400	surface-associated interspersed protein 4.2 (SURFIN 4.2)	Core	-0.031218	-0.081538	-0.082628	-0.084002	-0.098053	-0.08941	-0.106929	-0.075841	-0.078014		-0.08679	-0.11822	-0.070676	-0.058116	-0.046232	-0.086775	-0.08331		-0.031218	-0.079297	-0.045529	-0.082412	-0.043875	-0.070116	-0.098285	-0.086444	-0.071324		-0.031218	-0.101055	-0.074315	-0.112639	-0.043328	-0.027266	0.020903
Pf3D7_04_v3	1109810	1112543	Dd2-770	PF3D7_0424500	serine/threonine protein kinase, FIKK family	Core	0.050329	-0.03846	-0.06914	-0.063009	-0.061033	-0.052527	-0.017916	-0.091884	0.054681		-0.171932	-0.151886	-0.050386	-0.117825	0.002618	-0.093171	-0.088872		0.050329	0.0536	0.021327	-0.085666	0.031481	0.011813	-0.038501	-0.010826	-0.018314		0.050329	-0.124994	-0.07111	-0.058757	-0.141527	-0.028395	0.012971
Pf3D7_04_v3	1113095	1114736	Dd2-771	PF3D7_0424600	Plasmodium exported protein (PHISTb), unknown function	Core	0.076425	-0.047568	-0.022553	-0.021626	-0.136151	-0.09796	-0.08095	-0.138321	-0.135997		-0.194451	-0.228143	-0.084454	-0.140711	-0.098841	-0.152639	-0.160554		0.076425	-0.043756	-0.091148	-0.113939	-0.071659	-0.087081	-0.089397	-0.098671	-0.114801		0.076425	-0.063833	0.00111	-0.020758	-0.044271	-0.069633	-0.069429
Pf3D7_04_v3	1118180	1122664	Dd2-772	PF3D7_0424700	serine/threonine protein kinase, FIKK family	Core	0.056517	0.114065	0.067629	0.061907	0.040145	0.01866	0.045473	0.013922	0.03745		-0.132853	-0.118311	-0.053718	-0.113235	-0.054959	-0.112456	-0.100134		0.056517	0.078473	0.093379	0.03185	0.069967	0.060258	0.135894	0.054809	0.138879		0.056517	0.057054	0.080702	0.092037	0.022881	0.044765	0.086337
Pf3D7_04_v3	1123736	1125254	Dd2-773	PF3D7_0424800	Plasmodium exported protein (PHISTb), unknown function	Core	0.082934	0.05136	0.065688	0.157854	0.042611	-0.029115	-0.003432	1.5e-05	0.140884		-0.101281	-0.06732	0.018083	0.017511	0.044317	-0.04509	-0.121376		0.082934	0.061332	0.023427	0.012089	-0.042324	0.035241	0.067039	0.024995	0.107005		0.082934	0.003804	0.058665	0.128209	0.022451	0.077262	0.075866
Pf3D7_04_v3	1127529	1129052	Dd2-774	PF3D7_0424900	Plasmodium exported protein (PHISTa), unknown function	Core	0.106823	-0.120422	-0.121083	-0.126468	-0.131855	-0.139838	-0.199139	-0.119418	-0.046102		-0.208972	-0.16487	-0.064897	-0.043426	-0.114191	-0.102411	-0.200444		0.106823	-0.072577	-0.175196	-0.141801	-0.146318	0.036859	-0.255109	-0.033857	-0.048105		0.106823	-0.323224	-0.144095	-0.211498	-0.129029	-0.15215	-0.264173
Pf3D7_04_v3	1129410	1131143	Dd2-775	PF3D7_0425000	Plasmodium exported protein, unknown function, pseudogene	Core	0.117981	-0.026066	-0.050196	-0.046567	-0.121484	-0.125194	-0.154077	-0.08425	-0.064604		-0.137377	-0.105861	0.013835	0.029378	0.059032	-0.004344	-0.051957		0.117981	-0.076519	-0.069868	-0.034991	-0.117651	-0.099601	-0.007504	-0.150217	-0.075871		0.117981	-0.055269	-0.009177	-0.01585	-0.062899	-0.083426	-0.080143
Pf3D7_04_v3	1136336	1137635	Dd2-776	PF3D7_0425200	Plasmodium exported protein (hyp15), unknown function	Core	0.133698	-0.054804	-0.059983	-0.257164	-0.206649	-0.185423	-0.104198	-0.138166	0.001631		-0.210235	-0.146566	0.037146	-0.035269	-0.041233	0.001359	-0.204403		0.133698	0.005162	-0.004025	-0.038165	-0.010002	-0.029905	-0.061012	-0.071414	0.017968		0.133698	-0.058585	-0.007595	-0.171124	-0.048845	-0.060146	0.012633
Pf3D7_04_v3	1140972	1142346	Dd2-777	PF3D7_0425300	Plasmodium exported protein (PHISTa), unknown function, pseudogene	Core	0.164168	-0.121387	-0.055048	-0.167983	-0.187764	-0.163876	-0.168142	-0.133805	-0.033829		-0.071468	-0.085386	0.01731	-0.013743	0.00807	-0.0153	-0.164443		0.164168	-0.139741	-0.022226	-0.032404	-0.166445	-0.117472	-0.060235	-0.122907	-0.081179		0.164168	-0.116831	0.049071	-0.094925	-0.10655	-0.134196	-0.058608
Pf3D7_05_v3	39193	40738	Dd2-784	PF3D7_0500600	stevor, pseudogene	Core	-0.011216	-0.08993	-0.09197	-0.213019	-0.128383	-0.150515	-0.219594	-0.161916	-0.15316		-0.108147	-0.116874	-0.034306	0.030325	-0.01077	-0.018487	-0.112497		-0.011216	-0.149244	-0.143397	-0.070789	-0.08203	-0.144412	-0.113328	-0.193164	-0.094539		-0.011216	-0.0193	-0.079307	-0.068262	-0.007928	-0.114357	0.036723
Pf3D7_05_v3	43077	48011	Dd2-785	PF3D7_0500800	mature parasite-infected erythrocyte surface antigen	Core	0.023489	-0.010339	0.009711	-0.049205	0.00758	-0.015005	0.044424	0.011819	0.037929		-0.179385	-0.201326	-0.090867	-0.114508	-0.086651	-0.13556	-0.22896		0.023489	0.049858	0.059575	0.003238	0.011838	0.040064	0.06352	-0.007989	0.025086		0.023489	0.050457	0.006078	0.001232	0.010621	0.063231	0.072701
Pf3D7_05_v3	50172	52760	Dd2-786	PF3D7_0500900	serine/threonine protein kinase, FIKK family	Core	0.010907	-0.09381	-0.091368	-0.097028	-0.120054	-0.126661	-0.13229	-0.114261	-0.079612		-0.206381	-0.144492	-0.103188	-0.143161	-0.108708	-0.157278	-0.230455		0.010907	-0.077442	-0.0723	-0.08519	-0.056339	-0.101695	-0.12337	-0.042308	-0.106695		0.010907	-0.106881	-0.059122	-0.020664	0.037531	-0.066874	0.058317
Pf3D7_05_v3	55591	57122	Dd2-787	PF3D7_0501000	Plasmodium exported protein, unknown function	Core	0.0585	-0.042923	0.063024	0.028934	0.004515	-0.004738	-0.04927	0.027843	0.045352		-0.116552	-0.116269	-0.054289	-0.029747	-0.083247	-0.073083	-0.08898		0.0585	0.093499	0.105818	0.047014	0.013954	-0.021743	-0.000926	0.030496	0.072334		0.0585	0.00547	-0.009468	0.147447	0.014558	-0.000466	0.034987
Pf3D7_05_v3	57787	59976	Dd2-788	PF3D7_0501100	heat shock protein 40, type II	Core	0.096289	-0.015422	-0.016028	-0.001039	-0.048864	-0.1163	-0.023773	0.008834	-0.023573		-0.158157	-0.168358	-0.062675	-0.11996	-0.082259	-0.089746	-0.057047		0.096289	0.01198	0.010922	-0.026275	-0.018975	-0.026138	0.09597	-0.020149	-0.053369		0.096289	0.022416	0.010446	0.041878	0.054954	0.010016	0.074038
Pf3D7_05_v3	63815	65739	Dd2-789	PF3D7_0501200	parasite-infected erythrocyte surface protein	Core	0.119659	-0.000827	-0.033265	0.01909	-0.015785	-0.066171	-0.113761	0.007544	-0.034931		-0.092255	-0.049653	-0.066474	-0.037825	0.005734	-0.074614	-0.08337		0.119659	-0.014064	-0.078409	-0.040344	-0.015635	-0.010084	-0.066312	0.009823	-0.04647		0.119659	-0.011788	-0.015107	0.099081	-0.052408	-0.07435	0.006259
Pf3D7_05_v3	68680	70363	Dd2-790	PF3D7_0501300	skeleton-binding protein 1	Core	0.030336	0.006596	-0.04758	0.019746	-0.014344	-0.029458	-0.06081	-0.060835	-0.058021		0.149536	0.141107	0.125004	0.030452	0.129347	0.14656	0.122865		0.030336	-0.026166	-0.041557	-0.077226	0.015931	0.07836	-0.033056	0.012231	-0.049736		0.030336	0.067879	-0.085453	-0.018435	-0.047838	-0.017151	0.077685
Pf3D7_05_v3	74259	80092	Dd2-791	PF3D7_0501400	interspersed repeat antigen	Core	0.041346	0.148997	0.121907	0.166267	0.177016	0.130456	0.14364	0.128027	0.147932		0.063011	0.057524	0.069066	-0.042504	0.024929	-0.015158	-0.080812		0.041346	0.17626	0.16322	0.108219	0.176158	0.159746	0.143157	0.156983	0.17832		0.041346	0.076174	0.078717	0.166162	0.066213	0.120726	0.066275
Pf3D7_05_v3	80884	82586	Dd2-792	PF3D7_0501500	rhoptry-associated protein 3	Core	-0.025173	-0.097662	-0.152879	-0.157677	-0.085374	-0.144473	-0.156621	-0.096732	-0.080185		-0.151743	-0.10052	-0.082649	-0.091056	-0.050514	-0.106303	-0.093176		-0.025173	-0.052701	-0.128328	-0.104094	-0.092103	-0.101373	-0.277256	-0.090168	-0.060332		-0.025173	-0.033713	-0.039681	-0.071853	0.053137	-0.068495	0.07058
Pf3D7_05_v3	83791	85487	Dd2-793	PF3D7_0501600	rhoptry-associated protein 2	Core	0.149311	-0.123456	-0.056657	-0.068691	-0.040124	-0.041799	-0.149087	0.022887	-0.051588		-0.164719	-0.204686	-0.136066	-0.14859	-0.108964	-0.135297	-0.125218		0.149311	-0.043381	-0.047852	-0.099663	-0.075496	-0.077168	-0.02415	-0.045009	-0.112319		0.149311	0.16111	0.073214	0.033057	0.059742	-0.053395	0.150557
Pf3D7_05_v3	86570	89451	Dd2-794	PF3D7_0501700	anaphase-promoting complex subunit 3, putative	Core	0.120066	-0.056657	0.048218	-0.004138	0.007288	0.01986	-0.048969	0.070465	-0.042686		-0.192738	-0.149293	-0.086845	-0.155642	-0.080404	-0.126841	-0.158595		0.120066	0.020951	-0.070463	0.006795	-0.091483	-0.02989	0.047325	0.034142	-0.01149		0.120066	0.132108	0.010912	0.073501	0.174964	0.004189	0.041241
Pf3D7_05_v3	91111	94841	Dd2-795	PF3D7_0501800	chromatin assembly factor 1 subunit A	Core	0.039101	-0.011191	0.019459	-0.032041	-0.00265	0.000519	0.005115	-0.006029	-0.045612		-0.086255	-0.083232	-0.06124	-0.061824	-0.057151	-0.043794	-0.142578		0.039101	-0.091181	-0.013586	0.026217	-0.073708	-0.065142	-0.102955	-0.054895	-0.042699		0.039101	0.040105	0.040916	0.011894	0.00018	0.041232	0.09877
Pf3D7_05_v3	94911	96883	Dd2-796	PF3D7_0501900	conserved protein, unknown function	Core	-0.107046	-0.10291	-0.106568	-0.158426	-0.125328	-0.075918	-0.160827	-0.125484	-0.178739		-0.195271	-0.15667	-0.106871	-0.15658	-0.141877	-0.076099	-0.154783		-0.107046	-0.137433	-0.116015	-0.071733	-0.100667	-0.129973	-0.102314	-0.128347	-0.089636		-0.107046	-0.282598	-0.014916	-0.071584	-0.098419	-0.07589	0.00012
Pf3D7_05_v3	97407	102044	Dd2-797	PF3D7_0502000	vacuolar protein sorting-associated protein 11, putative	Core	0.112323	0.058561	0.040329	0.078952	0.067919	0.012958	0.038058	0.073172	0.071607		-0.134877	0.055741	0.02128	-0.062487	0.036472	-0.031528	0.009758		0.112323	0.016496	-0.01734	0.017801	0.03213	0.023655	0.108077	0.051033	0.03846		0.112323	0.205169	0.115089	0.223752	0.190587	0.093743	0.176515
Pf3D7_05_v3	102045	103147	Dd2-798	PF3D7_0502100	HCNGP-like protein	Core	-0.11141	0.03537	0.045245	-0.056164	0.094543	-0.018189	0.005706	0.026836	-0.084635		-0.155681	-0.232496	-0.197524	-0.301735	-0.155932	-0.309551	-0.129633		-0.11141	-0.199777	-0.082876	0.173454	-0.127494	-0.08017	-0.178553	-0.113926	-0.116535		-0.11141	0.047898	-0.010891	0.097866	0.044032	0.089389	-0.007424
Pf3D7_05_v3	104006	105987	Dd2-799	PF3D7_0502200	protein Mpv17, putative	Core	0.005544	-0.048471	-0.054051	-0.069307	-0.007724	-0.096133	-0.079804	-0.006709	-0.048843		-0.106245	-0.142131	-0.001525	-0.114038	-0.088049	-0.150674	-0.156377		0.005544	-0.088204	-0.07444	-0.04498	-0.077463	-0.0687	0.041802	-0.080284	-0.106173		0.005544	0.172601	0.081049	0.016294	0.09781	-0.066916	0.127283
Pf3D7_05_v3	106825	108188	Dd2-800	PF3D7_0502300	conserved Plasmodium protein, unknown function	Core	-0.219066	-0.212654	-0.062393	-0.133792	-0.137231	-0.055121	-0.153732	-0.093273	-0.110858		0.083976	0.052194	0.012285	0.115648	0.128664	0.116799	0.032446		-0.219066	-0.04396	-0.019233	-0.018873	-0.064509	-0.062638	-0.206311	-0.110236	-0.089067		-0.219066	-0.205556	0.065394	-0.124572	-0.099137	-0.083358	0.027005
Pf3D7_05_v3	109648	111941	Dd2-801	PF3D7_0502400	merozoite surface protein 8	Core	-0.05074	-0.058775	-0.070577	-0.001772	-0.038817	-0.067066	-0.093341	-0.024326	0.045726		-0.071716	-0.117536	-0.073002	0.035271	-0.013843	-0.082524	-0.053731		-0.05074	0.000947	-0.09706	-0.084196	-0.047396	-0.021477	-0.101865	0.007098	-0.12966		-0.05074	0.020652	-0.024872	0.006891	-0.064431	0.005317	0.042566
Pf3D7_05_v3	113899	116183	Dd2-802	PF3D7_0502500	conserved Plasmodium protein, unknown function	Core	-0.000409	-0.016287	0.023136	-0.035374	-0.009753	-0.081305	-0.067632	-0.007219	0.00817		-0.082427	-0.109688	-0.096039	-0.074317	-0.071117	-0.10313	-0.141668		-0.000409	-0.019026	-0.029928	0.047473	-0.008969	0.025707	0.124805	0.031703	-0.019245		-0.000409	0.049124	0.040304	0.005386	0.065623	-0.000934	-0.009861
Pf3D7_05_v3	116201	120038	Dd2-803	PF3D7_0502600	conserved Plasmodium protein, unknown function	Core	0.103642	0.076232	0.011369	0.018909	0.052846	-0.022983	0.03384	0.020781	0.023818		-0.12403	-0.089831	-0.068663	-0.041965	-0.054666	-0.117462	-0.139225		0.103642	0.018815	-0.021911	0.011883	-0.011716	-0.046321	0.100798	0.017484	0.038802		0.103642	0.088595	0.039342	0.206053	0.063408	0.096594	0.088191
Pf3D7_05_v3	120039	121705	Dd2-804	PF3D7_0502700	conserved protein, unknown function	Core	-0.060785	-0.051537	-0.059791	-0.029051	-0.08764	-0.055356	-0.113706	-0.080179	-0.145725		0.007002	-0.033772	-0.005184	-0.019326	0.071698	-0.065977	-0.086903		-0.060785	0.013741	-0.002261	-0.060649	-0.020781	-0.007189	-0.084085	-0.047314	-0.025441		-0.060785	0.097962	0.088504	0.039132	0.038841	-0.070048	0.032169
Pf3D7_05_v3	123098	124154	Dd2-805	PF3D7_0502900	Tim10/DDP family zinc finger protein, putative	Core	-0.036637	-0.172219	-0.158123	-0.072478	-0.181647	-0.121559	-0.209698	-0.169594	-0.06867		-0.08274	-0.04881	-0.078597	-0.005619	-0.022563	-0.124993	-0.001781		-0.036637	-0.06583	-0.116359	-0.119451	-0.156563	-0.190462	-0.330536	-0.046405	-0.111827		-0.036637	-0.058054	-0.090652	-0.100679	-0.11306	-0.072597	-0.073144
Pf3D7_05_v3	124866	126764	Dd2-806	PF3D7_0503000	50S ribosomal protein L28, apicoplast, putative	Core	0.063591	0.041835	0.026621	-0.006043	0.041618	0.04342	0.005035	0.016321	0.000407		-0.044453	-0.032023	-0.021433	0.009952	0.058187	-0.063248	-0.126185		0.063591	0.009388	-0.034124	0.15046	0.028662	0.01043	0.059651	0.031213	-0.008068		0.063591	0.260023	0.135074	0.222791	0.15133	0.00295	0.151644
Pf3D7_05_v3	126814	128927	Dd2-807	PF3D7_0503100	4-diphosphocytidyl-2-C-methyl-D-erythritol kinase, putative	Core	0.001289	-0.04881	0.03369	0.064537	0.040412	0.021369	-0.047424	-0.000549	0.040993		-0.019732	-0.07495	-0.03128	-0.025821	-0.064122	-0.003169	-0.039751		0.001289	0.050273	-0.081849	0.000739	-0.006938	0.066217	0.034203	0.05938	-0.029301		0.001289	0.10188	0.000971	0.082387	0.06866	0.044289	0.00148
Pf3D7_05_v3	130203	133642	Dd2-808	PF3D7_0503200	conserved Plasmodium protein, unknown function	Core	0.057812	0.000555	-0.002106	0.024257	0.024176	-0.004161	-0.034578	0.040039	0.043997		0.019111	0.015348	0.059376	-0.026945	0.021304	-0.050722	-0.057566		0.057812	0.024708	0.019236	0.021584	0.04818	-0.019004	0.078386	0.017009	-0.009074		0.057812	0.17671	0.093711	0.112777	0.034528	0.063538	0.184847
Pf3D7_05_v3	134754	136180	Dd2-809	PF3D7_0503300	serine/arginine-rich splicing factor 12	Core	0.041467	-0.005078	-0.009042	0.001457	0.020329	0.011237	-0.030684	-0.047931	-0.03736		0.00572	-0.017252	-0.061311	0.00562	-0.037832	-0.043758	-0.005205		0.041467	-0.034271	-0.053414	0.03089	-0.014159	-0.010215	0.060219	0.015097	0.011856		0.041467	-0.087907	-0.068848	-0.077404	-0.005861	0.074644	-0.068075
Pf3D7_05_v3	140460	141721	Dd2-810	PF3D7_0503400	actin-depolymerizing factor 1	Core	-0.085616	-0.142843	-0.170279	-0.08292	-0.086793	-0.051808	-0.207086	-0.065982	-0.10725		-0.113049	-0.130462	-0.161654	-0.10036	-0.138788	-0.09257	0.038053		-0.085616	-0.186917	-0.129795	-0.156981	-0.155474	-0.167319	-0.140471	-0.076499	-0.156979		-0.085616	-0.176223	-0.123735	-0.143904	-0.196953	-0.136888	-0.181627
Pf3D7_05_v3	142621	145673	Dd2-811	PF3D7_0503500	protein kinase, putative	Core	0.088432	0.046346	0.045195	0.016282	0.083573	0.033564	0.023474	0.038859	0.032063		-0.028992	-0.064136	-0.006843	-0.081292	0.010722	-0.045374	-0.129507		0.088432	0.044432	-0.002485	0.02404	-0.04017	0.009647	0.030951	0.029534	0.012079		0.088432	0.054174	0.071355	0.106743	0.069276	0.078026	0.067026
Pf3D7_05_v3	146389	150381	Dd2-812	PF3D7_0503600	myosin B	Core	-0.118433	-0.008439	-0.025748	-0.042363	0.011041	-0.012383	-0.028882	0.018026	-0.02824		0.000784	-0.069337	-0.041178	-0.043231	-0.031281	-0.05287	0.034933		-0.118433	-0.053729	-0.059835	0.007884	-0.071658	-0.045669	0.060217	-0.00844	-0.030181		-0.118433	-0.022222	0.018822	-0.010173	-0.02118	0.019849	0.047729
Pf3D7_05_v3	151172	152634	Dd2-813	PF3D7_0503800	60S ribosomal protein L31	Core	-0.071365	-0.00572	0.029233	0.076162	-0.098759	-0.02703	-0.118642	0.001811	-0.058299		0.067769	-0.035704	-0.043226	0.00789	-0.02801	0.042402	-0.003168		-0.071365	-0.093478	-0.11084	-0.042496	-0.094757	-0.061629	0.057509	0.008275	-0.048049		-0.071365	-0.076652	-0.02345	-0.007127	-0.154162	-0.034654	-0.044694
Pf3D7_05_v3	153639	156307	Dd2-814	PF3D7_0503900	conserved Plasmodium protein, unknown function	Core	0.050548	0.030088	0.05464	0.076025	0.047653	0.023898	0.079941	0.089749	0.002642		-0.042857	0.018092	0.025653	0.00177	-0.000557	-0.096477	-0.043528		0.050548	-0.035562	-0.035027	-0.000692	-0.020669	-0.00332	-0.072929	-0.018105	-0.033696		0.050548	-0.009084	0.029977	0.071811	0.080545	0.016385	0.08934
Pf3D7_05_v3	157375	165218	Dd2-815	PF3D7_0504000	cation transporting P-ATPase	Core	0.029925	0.046924	0.02629	-0.003166	0.040315	0.015347	0.010638	0.041604	0.009294		-0.01947	-0.011186	-0.031396	-0.023101	-0.011807	-0.037852	-0.025825		0.029925	0.019789	0.005328	0.013662	0.004857	-0.006045	0.051764	0.029846	0.009345		0.029925	0.105543	0.063252	0.068373	0.00957	0.028155	0.081917
Pf3D7_05_v3	165400	166892	Dd2-816	PF3D7_0504100	AN1-type zinc finger protein, putative	Core	0.029501	0.139953	0.043496	0.115372	0.04927	0.085519	0.047007	0.114903	0.126608		0.132248	0.196707	0.242704	0.172045	0.162633	0.1397	0.093051		0.029501	0.14024	0.101588	0.100339	0.069982	0.047414	0.08437	0.133852	-0.023958		0.029501	0.226364	0.125139	0.136374	0.117678	0.090882	0.182574
Pf3D7_05_v3	167399	169525	Dd2-817	PF3D7_0504200	ATP-dependent RNA helicase DDX27, putative	Core	-0.075262	-0.08677	-0.085357	-0.106983	-0.090867	-0.040975	-0.114565	-0.126954	-0.13764		-0.110742	-0.084821	-0.089354	-0.05191	-0.07485	-0.023508	-0.072495		-0.075262	-0.172101	-0.025686	-0.052154	-0.02541	-0.07941	-0.155181	-0.1103	-0.052032		-0.075262	-0.107546	-0.085363	-0.091492	-0.116119	-0.049069	-0.110534
Pf3D7_05_v3	169526	170840	Dd2-818	PF3D7_0504300	conserved Plasmodium protein, unknown function	Core	0.065325	0.26955	0.049529	0.03292	0.157939	0.13527	0.094558	0.083326	0.173325		0.106415	0.118658	0.1738	0.031912	0.172713	-0.010798	0.194379		0.065325	0.086137	0.012345	0.007687	0.101679	0.049027	0.1492	0.076387	0.007283		0.065325	0.137399	0.119605	0.25529	0.024878	0.098762	0.121434
Pf3D7_05_v3	171900	174667	Dd2-819	PF3D7_0504400	ATP-dependent helicase, putative	Core	0.027968	0.033038	0.018382	-0.017109	0.048269	0.013771	0.069897	0.05257	-0.017027		-0.053255	-0.067694	0.024906	-0.059961	-0.011208	-0.028218	-0.066498		0.027968	0.015202	0.014057	0.052811	-0.024421	-0.022687	0.073366	0.010839	0.019		0.027968	0.053231	0.057101	0.059882	-0.00727	0.050127	0.066352
Pf3D7_05_v3	174739	176683	Dd2-820	PF3D7_0504500	MOLO1 domain-containing protein, putative	Core	-0.058909	-0.052646	-0.062857	-0.068457	-0.031879	0.039006	-0.052171	-0.020787	-0.063109		0.097669	0.0077	0.084339	0.039934	0.082522	0.126596	0.138831		-0.058909	-0.036314	-0.060749	-0.060953	-0.05095	-0.086931	-0.088879	-0.020731	-0.03201		-0.058909	0.099522	0.042967	0.0074	0.005237	0.010608	0.134379
Pf3D7_05_v3	177160	178805	Dd2-821	PF3D7_0504600	2-oxoisovalerate dehydrogenase subunit beta, mitochondrial, putative	Core	-0.067875	0.001846	0.021099	-0.021379	0.006046	0.027573	-0.01544	-0.004956	-0.027872		-0.054472	-0.049589	-0.001014	-0.070276	-0.042227	-0.03977	-0.070572		-0.067875	0.036637	-0.020168	0.019756	0.020009	-0.032429	-0.025991	-0.014644	0.042781		-0.067875	0.022815	0.021405	-0.026034	-0.045488	0.017913	-0.009128
Pf3D7_05_v3	180171	187641	Dd2-822	PF3D7_0504700	centrosomal protein CEP120, putative	Core	-0.102078	0.02423	0.072034	0.003024	0.023184	0.067212	0.05579	0.023447	0.017097		-0.192662	-0.171747	-0.19021	-0.227394	-0.168831	-0.195007	-0.156285		-0.102078	0.019687	0.008521	0.055898	0.021649	0.022601	-0.042626	0.01312	-0.014827		-0.102078	-0.010987	0.045751	-0.004695	-0.028408	0.019932	0.034837
Pf3D7_05_v3	187642	204982	Dd2-823	PF3D7_0504800	conserved Plasmodium protein, unknown function	Core	-0.041687	0.037568	0.004895	-0.038738	-0.012776	-0.027447	-0.027793	-0.021933	-0.066051		-0.084013	-0.087363	-0.057836	-0.054625	-0.040119	-0.060019	-0.100691		-0.041687	-0.010213	-0.028026	0.000937	-0.038451	-0.02333	-0.026112	-0.036768	-0.020691		-0.041687	0.016378	-0.005039	-0.015714	0.006776	-0.031251	0.002758
Pf3D7_05_v3	206200	208625	Dd2-824	PF3D7_0504900	conserved protein, unknown function	Core	-0.075756	-0.063498	-0.056077	-0.047548	-0.031363	-0.002016	0.009867	-0.046669	-0.076202		0.021942	-0.025445	-0.054783	0.063708	-0.024652	0.004054	-0.068709		-0.075756	0.036462	-0.018784	0.028697	-0.056814	0.016703	0.040298	-0.048576	-0.079439		-0.075756	-0.085474	-0.092504	-0.174499	-0.101341	-0.035347	-0.137534
Pf3D7_05_v3	208812	218439	Dd2-825	PF3D7_0505000	MMS19-like protein, putative	Core	-0.02836	-0.016732	-0.017653	0.025801	-0.002791	-0.002238	-0.040706	0.004217	-0.025192		-0.009221	-0.063489	-0.053742	-0.019147	-0.066525	-0.02849	-0.001445		-0.02836	0.006948	-0.016514	-0.014851	0.003585	-0.030462	0.014401	0.011565	-0.033127		-0.02836	-0.074545	-0.007226	-0.033385	-0.085423	-0.02343	-0.098985
Pf3D7_05_v3	220589	229503	Dd2-826	PF3D7_0505100	trafficking protein particle complex subunit 8, putative	Core	0.065591	0.006775	0.028038	0.025826	0.022734	0.011656	-0.023282	-0.000635	0.013531		-0.09445	-0.103906	-0.060253	-0.117314	-0.06764	-0.097674	-0.068377		0.065591	0.005869	0.008229	0.025019	-0.002032	0.015263	0.082439	-0.026559	-0.011241		0.065591	0.084384	0.087739	0.100435	0.064296	-0.003431	0.032273
Pf3D7_05_v3	230445	232642	Dd2-827	PF3D7_0505200	actin-like protein, putative	Core	0.021919	-0.16096	-0.106592	-0.181449	-0.079735	-0.098611	-0.164864	-0.042219	-0.074978		-0.031059	-0.181657	-0.102355	-0.087106	-0.108907	-0.115463	-0.031682		0.021919	-0.099409	-0.069896	-0.112977	-0.143958	-0.195362	-0.143346	-0.076464	-0.070948		0.021919	-0.163602	-0.055163	-0.125492	-0.12464	-0.158688	-0.112272
Pf3D7_05_v3	233565	235896	Dd2-828	PF3D7_0505300	UDP-N-acetylglucosamine transporter, putative	Core	-0.116472	-0.20336	-0.049577	-0.079349	-0.111114	-0.051059	-0.123051	-0.114893	-0.084817		0.013272	-0.048078	0.084737	0.091054	-0.033357	0.018805	0.043365		-0.116472	-0.1163	-0.126729	-0.084364	-0.066668	-0.142477	-0.153904	-0.102025	-0.107201		-0.116472	-0.027127	-0.06827	-0.032172	-0.091029	-0.137744	0.005766
Pf3D7_05_v3	235897	238615	Dd2-829	PF3D7_0505400	conserved protein, unknown function	Core	0.005444	-0.036702	-0.036942	0.000541	-0.026487	0.009278	-0.073078	-0.026319	-0.032647		-0.03553	-0.052675	-0.019854	-0.00057	0.00333	-0.0045	-0.047293		0.005444	0.004314	-0.031417	0.014982	-0.01554	-0.010955	-0.045901	-0.018472	0.011862		0.005444	0.025367	0.072908	0.008738	-0.03928	0.052153	-0.013679
Pf3D7_05_v3	239206	244130	Dd2-830	PF3D7_0505500	DNA mismatch repair protein MSH6, putative	Core	-0.022798	-0.00151	-0.033904	-0.029506	-0.013155	-0.024361	-0.025278	-0.025085	-0.018971		-0.01228	-0.040806	-0.002871	0.015913	0.000189	-0.002358	0.007044		-0.022798	-0.021783	-0.057781	-0.00063	-0.049816	-0.025907	0.025056	-0.066099	-0.021559		-0.022798	0.081123	0.016165	0.026845	-0.01233	-0.015184	0.011077
Pf3D7_05_v3	245683	247184	Dd2-831	PF3D7_0505600	conserved protein, unknown function	Core	0.063037	0.121888	0.087241	0.142771	0.066753	0.085075	0.000106	0.05956	0.00156		-0.122082	-0.083887	-0.134394	-0.146344	-0.137682	-0.081274	-0.045587		0.063037	-0.004171	-0.044206	0.041971	-0.002873	0.037251	0.076548	0.027848	0.056246		0.063037	0.059749	0.033559	0.047597	0.006372	-0.014474	-0.018458
Pf3D7_05_v3	247551	250825	Dd2-832	PF3D7_0505700	conserved Plasmodium membrane protein, unknown function	Core	-0.072677	0.050743	0.038113	0.108693	0.089564	0.115667	0.03362	0.049413	0.067457		0.081558	0.110139	0.067228	0.101129	0.061641	0.084672	0.035912		-0.072677	0.05634	0.068648	0.035465	0.116675	0.073612	0.039967	0.115713	0.040654		-0.072677	-0.135021	0.021248	-0.034455	-0.077631	0.053361	-0.066805
Pf3D7_05_v3	251797	252856	Dd2-833	PF3D7_0505800	small ubiquitin-related modifier	Core	-0.109413	-0.217017	0.008359	-0.122652	-0.072905	-0.060147	-0.00905	-0.113052	-0.128173		0.014651	-0.063025	-0.114252	0.014872	0.007871	-0.051721	0.054465		-0.109413	0.021536	0.03068	-0.157672	-0.02111	0.014772	-0.235958	-0.040323	-0.073325		-0.109413	-0.317206	-0.022108	-0.242615	-0.184903	-0.132892	-0.096834
Pf3D7_05_v3	254223	255767	Dd2-834	PF3D7_0505900	mediator of RNA polymerase II transcription subunit 11, putative	Core	-0.030737	-0.024974	0.100091	-0.027902	0.032561	-0.025646	-0.006878	0.040925	0.011461		-0.079023	-0.037012	-0.09229	-0.05205	-0.077778	-0.121001	-0.009777		-0.030737	-0.024813	-0.017955	-0.050406	-0.021433	-0.00682	0.103149	-0.018342	-0.127326		-0.030737	-0.189201	0.020907	-0.060064	-0.147222	-0.025397	-0.103482
Pf3D7_05_v3	255975	257563	Dd2-835	PF3D7_0506000	conserved Plasmodium protein, unknown function	Core	0.112477	0.166094	0.14017	0.117659	0.144244	0.068636	0.049708	0.138876	0.018047		0.006837	0.047371	-0.018588	-0.015759	0.002731	-0.029891	0.100992		0.112477	0.134835	-1.7e-05	0.106455	0.080265	0.204763	0.232266	0.128805	0.096934		0.112477	-0.112813	0.066346	0.072926	0.111814	0.130004	-0.084781
Pf3D7_05_v3	257564	259081	Dd2-836	PF3D7_0506100	60S ribosomal subunit protein L24, putative	Core	0.029323	-0.073303	-0.001295	0.010144	0.072648	-0.065052	-0.079904	-0.043547	0.041139		-0.128197	-0.062897	-0.053817	-0.09338	-0.032126	-0.112898	0.035315		0.029323	-0.012121	0.041521	-0.076231	0.037576	-0.047331	0.184309	0.022191	-0.105508		0.029323	-0.055767	0.003334	0.086164	-0.07603	-0.043675	-0.102137
Pf3D7_05_v3	259514	260854	Dd2-837	PF3D7_0506200	TATA-box-binding protein	Core	0.004421	-0.09635	-0.091689	-0.048301	-0.075994	-0.061479	-0.07394	-0.095418	-0.038831		-0.037573	-0.109608	-0.04944	-0.117628	-0.055443	-0.031332	0.02405		0.004421	-0.066459	-0.113371	-0.015314	-0.025061	-0.100753	-0.040005	-0.050469	-0.028505		0.004421	-0.053259	-0.0554	-0.078286	-0.094101	-0.060024	-0.009981
Pf3D7_05_v3	260855	262428	Dd2-838	PF3D7_0506300	conserved protein, unknown function	Core	-0.031593	-0.014812	-0.024383	0.026786	-0.018412	0.022502	-0.014378	-0.025407	0.045744		-0.015673	0.05983	0.084037	0.012505	0.037186	0.054592	0.080218		-0.031593	0.02034	-0.007638	-0.091905	-0.054608	-0.01819	-0.109298	-0.005249	-0.002646		-0.031593	-0.142597	-0.012619	-0.086888	-0.016295	-0.057301	-0.116931
Pf3D7_05_v3	262429	264175	Dd2-839	PF3D7_0506400	conserved Plasmodium protein, unknown function	Core	-0.022503	0.072858	0.092417	0.028688	0.078674	0.049884	0.05454	0.120752	0.053628		-0.045885	-0.051685	-0.033951	0.002245	-0.106706	-0.037483	-0.003034		-0.022503	-0.025981	0.046607	0.038523	0.027408	0.040561	0.117847	0.050426	0.091016		-0.022503	0.129333	0.062904	0.019834	0.041593	0.134386	0.072855
Pf3D7_05_v3	265345	278559	Dd2-840	PF3D7_0506500	conserved Plasmodium protein, unknown function	Core	0.018322	0.001771	0.017599	-0.024793	-0.000965	-0.021065	-0.051059	-0.039937	-0.038716		-0.056833	-0.042459	-0.0337	-0.03653	-0.027969	-0.011456	-0.036308		0.018322	0.033181	-0.006579	0.017682	-0.044977	-0.011342	-0.04619	-0.015129	-0.030061		0.018322	0.015312	-0.011994	0.009512	-0.016848	-0.012114	0.033229
Pf3D7_05_v3	278560	279745	Dd2-841	PF3D7_0506600	histone deacetylase, putative, pseudogene	Core	-0.0655	0.021762	-0.053449	-0.119041	-0.042396	-0.042835	0.098808	-0.044542	-0.06381		0.000173	-0.078616	-0.074001	-0.112141	-0.057964	-0.124809	-0.095136		-0.0655	-0.043034	-0.057297	0.093725	-0.128393	-0.138419	-0.025686	-0.178186	-0.103448		-0.0655	0.015702	-0.069726	0.065151	0.13557	0.09092	0.034597
Pf3D7_05_v3	280636	283595	Dd2-842	PF3D7_0506700	GTPase-activating protein, putative	Core	-0.002254	0.089152	0.081142	0.066425	0.064642	0.092301	0.093364	0.049771	0.090122		0.051694	0.120479	0.115901	0.043137	0.060275	0.11178	0.057074		-0.002254	0.031694	0.016407	0.096455	0.071037	0.078527	0.03546	0.037341	0.031313		-0.002254	0.034557	0.055558	0.099769	0.103048	0.079256	0.104162
Pf3D7_05_v3	284441	288273	Dd2-843	PF3D7_0506800	transcription factor 25, putative	Core	0.054794	-0.031196	-0.006357	-0.073959	0.023871	-0.050634	0.002627	-0.005487	-0.022744		-0.102613	-0.118476	-0.061121	-0.067032	-0.081563	-0.035391	-0.071879		0.054794	-0.039226	-0.015338	0.036922	-0.003022	-0.020938	-0.036805	-0.036657	0.019345		0.054794	0.126349	0.062579	0.056225	0.049847	0.039376	0.111417
Pf3D7_05_v3	288526	291305	Dd2-844	PF3D7_0506900	rhomboid protease ROM4	Core	-0.040883	0.031382	0.025705	-0.00591	0.001876	0.025285	0.079224	-0.002527	0.032824		-0.04941	-0.031532	-0.003353	-0.057943	-0.037807	-0.039617	-0.126018		-0.040883	0.036858	0.008248	0.035999	0.037933	0.012402	-0.009009	0.025121	0.01086		-0.040883	0.041639	0.051303	-0.015346	0.034703	0.042125	0.079977
Pf3D7_05_v3	294418	296153	Dd2-845	PF3D7_0507100	60S ribosomal protein L4	Core	0.027531	-0.0254	-0.081564	-0.078456	-0.110485	-0.097069	-0.075011	-0.082915	-0.039917		-0.018637	-0.006225	-0.016557	-0.101826	-0.088997	-0.046926	-0.012025		0.027531	0.011851	-0.044401	0.00177	-0.008498	-0.029282	-0.145306	-0.058483	-0.07519		0.027531	0.019973	0.051423	0.024694	0.044324	-0.059738	0.070994
Pf3D7_05_v3	298177	300986	Dd2-846	PF3D7_0507200	subtilisin-like protease 3	Core	-0.015867	-0.012105	-0.036051	-0.044133	-0.040851	-0.029878	-0.020175	-0.055371	-0.061345		0.105109	0.063232	0.045968	0.036974	0.052359	0.058116	0.078614		-0.015867	-0.036493	-0.024319	0.011356	-0.094747	-0.021776	-0.063167	-0.031159	-0.041454		-0.015867	0.058861	0.010494	0.041059	-0.051075	-0.025138	0.064215
Pf3D7_05_v3	301680	304861	Dd2-847	PF3D7_0507300	subtilisin-like ookinete protein SOPT	Core	-0.025248	0.052951	0.080168	0.027953	0.05419	0.025992	0.099728	0.05171	0.018363		-0.031278	-0.013297	-0.000306	-0.035529	0.018831	0.009962	-0.012917		-0.025248	0.049321	0.036382	0.075353	0.0331	0.00417	0.059614	0.031534	0.054605		-0.025248	0.045569	0.08931	0.061773	0.000539	0.095526	0.075272
Pf3D7_05_v3	305711	306672	Dd2-848	PF3D7_0507400	conserved Plasmodium protein, unknown function	Core	-0.078342	-0.013716	0.004502	-0.138749	-0.035484	0.063989	0.167768	0.004977	-0.032849		0.293381	0.281507	0.192124	0.162741	0.187868	0.213928	0.241371		-0.078342	-0.062343	-0.02828	-0.035983	0.007912	0.04981	-0.056603	-0.034979	0.016053		-0.078342	0.109332	0.124065	0.025511	0.021804	-0.126857	0.155404
Pf3D7_05_v3	307240	309806	Dd2-849	PF3D7_0507500	subtilisin-like protease 1	Core	-0.01993	-0.024702	-0.051661	-0.053989	-0.050784	-0.067063	-0.015042	-0.086172	-0.048721		-0.077145	-0.113041	-0.060562	-0.082703	-0.073392	-0.063982	-0.017767		-0.01993	-0.001502	-0.032374	0.021926	-0.051651	-0.057404	0.00197	-0.085418	-0.077244		-0.01993	-0.093798	-0.038806	-0.019721	-0.019937	-0.002458	-0.051939
Pf3D7_05_v3	312949	315407	Dd2-850	PF3D7_0507600	protein CAF40, putative	Core	-0.012043	-0.008061	0.060608	0.084651	0.024425	0.03573	0.039431	0.014229	0.05603		0.021885	0.019579	0.055534	0.009775	0.027434	0.013033	-0.030108		-0.012043	0.065322	0.064187	0.04264	0.018178	0.022209	0.016652	0.039483	0.044686		-0.012043	0.028874	0.031073	0.057056	0.026187	-0.017575	0.00827
Pf3D7_05_v3	316516	318611	Dd2-851	PF3D7_0507700	nuclear protein localization protein 4, putative	Core	-0.020636	0.109261	0.088463	0.033002	0.080518	0.081603	0.071503	0.064497	0.059073		-0.000153	0.012563	0.05296	-0.011432	0.01049	-0.002214	-0.086381		-0.020636	0.07945	0.076316	0.09232	0.024104	0.040583	0.001987	0.024529	0.001812		-0.020636	-0.052211	0.017093	0.039893	0.001563	0.059133	0.003528
Pf3D7_05_v3	321989	327072	Dd2-852	PF3D7_0507800	conserved protein, unknown function	Core	0.075024	0.053917	0.062014	0.048988	0.027387	0.058198	0.06121	0.029134	0.024429		0.020927	0.038413	0.037569	-0.017956	0.046144	0.041905	0.003052		0.075024	0.052946	0.021653	0.05166	0.019848	0.016053	0.023469	-0.001992	0.054981		0.075024	0.083522	0.091191	0.05236	0.064401	0.032585	0.092065
Pf3D7_05_v3	328492	329965	Dd2-853	PF3D7_0508000	6-cysteine protein	Core	-0.026943	0.041975	0.054404	-0.015435	0.06644	0.038698	0.065135	0.034969	0.002744		-0.020975	-0.037511	-0.00201	-0.002179	0.009481	0.056244	-0.054733		-0.026943	0.012519	0.018882	0.02622	-0.008267	0.023091	-0.006042	-0.021995	-0.01798		-0.026943	-0.129135	0.023682	-0.011387	-0.037589	0.003087	-0.035207
Pf3D7_05_v3	331430	336954	Dd2-854	PF3D7_0508100	SET domain protein, putative	Core	0.018605	0.062002	0.084481	0.033419	0.085353	0.045903	0.087547	0.071832	0.067177		-0.004914	-0.010579	0.025476	-0.02653	0.022368	0.00864	-0.018547		0.018605	0.009531	0.042102	0.06586	0.006984	0.051781	0.038108	0.011698	0.048439		0.018605	0.100294	0.110439	0.102016	0.048654	0.067808	0.085049
Pf3D7_05_v3	337176	339275	Dd2-855	PF3D7_0508200	longevity-assurance (LAG1) protein, putative	Core	0.006423	-0.005698	0.060202	-0.083161	0.055623	-0.008161	0.07338	0.060399	0.004233		-0.062777	-0.001431	-0.015089	-0.025253	0.059229	0.01574	-0.031639		0.006423	-0.001822	-0.040402	0.037569	-0.067736	-0.057919	0.001858	-0.031306	-0.01688		0.006423	0.063484	0.080059	0.017205	0.061669	0.013839	0.069977
Pf3D7_05_v3	341955	343483	Dd2-856	PF3D7_0508300	triose phosphate transporter	Core	0.004241	-0.057263	0.056341	0.014549	0.019777	-0.055586	-0.027356	-0.004309	-0.106243		0.06431	0.008537	-0.029513	0.018573	0.045292	0.052313	-0.018128		0.004241	-0.081446	0.032275	-0.006235	-0.119916	-0.084395	0.021865	-0.004334	0.028635		0.004241	-0.115399	-0.048665	0.036003	-0.068438	-0.030847	-0.129599
Pf3D7_05_v3	344681	346981	Dd2-857	PF3D7_0508400	conserved protein, unknown function	Core	0.051138	0.027195	0.10969	0.089626	0.082858	0.067713	0.064799	0.137893	0.074291		-0.018026	0.031045	0.011612	0.042308	0.071865	0.044439	0.004453		0.051138	0.019709	0.027157	0.113786	-0.002907	0.093049	0.040059	0.037741	0.042757		0.051138	0.150392	0.036819	0.167859	0.146195	0.006156	0.112145
Pf3D7_05_v3	346982	355289	Dd2-858	PF3D7_0508500	guanidine nucleotide exchange factor	Core	-0.008479	-0.008693	-0.000724	-0.046894	-0.009785	-0.022591	0.04121	0.010851	-0.017639		-0.00614	-0.059589	-0.041796	-0.027771	-0.018652	-0.03433	-0.049461		-0.008479	0.00794	-0.002364	-0.006824	-0.047405	-0.043632	-0.008958	-0.05366	-0.028952		-0.008479	0.037545	0.035877	0.005335	0.030567	-0.030663	0.081395
Pf3D7_05_v3	355972	357260	Dd2-859	PF3D7_0508600	conserved protein, unknown function	Core	0.069261	0.163829	0.061396	0.123353	0.070861	0.100305	0.041742	0.092283	0.161673		-0.057346	0.009546	-0.006259	-0.0786	-0.00974	0.032467	-0.086014		0.069261	0.133757	0.055165	0.11876	0.104906	0.131176	0.052802	0.045184	0.058151		0.069261	0.05997	0.094511	0.060887	0.119511	0.091989	0.015499
Pf3D7_05_v3	358011	362983	Dd2-860	PF3D7_0508700	pre-mRNA-processing ATP-dependent RNA helicase PRP5, putative	Core	0.143716	0.086257	0.050427	0.088714	0.086342	0.06122	0.056547	0.065597	0.112633		-0.004362	0.020421	0.010522	-0.014253	0.021878	-0.014979	0.005245		0.143716	0.077016	0.014691	0.079442	0.043949	0.081811	0.050343	0.04043	0.047997		0.143716	0.159975	0.101073	0.150424	0.101107	0.057817	0.101652
Pf3D7_05_v3	363338	364692	Dd2-861	PF3D7_0508800	single-stranded DNA-binding protein	Core	-0.011246	-0.086933	-0.014667	-0.062158	-0.059275	-0.040432	-0.057122	-0.036571	-0.037074		-0.007568	-0.027717	-0.003949	-0.09333	-0.043161	-0.057557	-0.005176		-0.011246	-0.015206	-0.087308	-0.024262	-0.090942	-0.008764	-0.080957	-0.063906	-0.097711		-0.011246	-0.019553	-0.018276	-0.059107	0.045448	-0.058005	-0.044852
Pf3D7_05_v3	366772	376640	Dd2-862	PF3D7_0508900	conserved Plasmodium protein, unknown function	Core	-0.042097	0.023284	0.008904	-0.014866	-0.010079	0.019066	0.085494	0.026033	0.0171		-0.142679	-0.14239	-0.151373	-0.177969	-0.211753	-0.196167	-0.119971		-0.042097	0.03677	0.012835	0.019142	0.012715	0.035789	0.012021	0.008782	0.026471		-0.042097	0.045912	-0.026997	0.007201	0.019558	0.02627	0.035747
Pf3D7_05_v3	376641	378702	Dd2-863	PF3D7_0509000	alpha-soluble NSF attachment protein, putative	Core	-0.016762	-0.006624	-0.021756	-0.04474	-0.006891	-0.036465	-0.007205	0.009113	-0.029577		0.081928	0.03714	0.065406	0.10039	0.061669	0.060973	0.109224		-0.016762	-0.05794	-0.111531	-0.018354	-0.071001	-0.03136	-0.051417	-0.046294	-0.054003		-0.016762	-0.016162	-0.002179	0.045625	0.002919	0.015679	0.049844
Pf3D7_05_v3	380827	386453	Dd2-864	PF3D7_0509100	structural maintenance of chromosomes protein 4, putative	Core	0.019296	0.024072	0.012121	0.019399	0.017337	-0.00042	0.037624	-0.002388	0.078885		0.000202	-0.033598	-0.039053	-0.037745	-0.076744	-0.037702	0.014207		0.019296	0.051569	0.056975	0.024495	0.009251	-0.001081	0.02365	-0.011428	-0.011066		0.019296	-0.000316	0.059491	-0.022573	-0.011065	-0.000813	-0.072567
Pf3D7_05_v3	386706	388600	Dd2-865	PF3D7_0509200	leucine-rich repeat protein	Core	0.060387	0.053244	0.079235	-0.0309	0.093433	0.054371	0.156806	0.005796	-0.025981		0.066689	0.094348	0.080685	0.060668	0.134989	0.045928	0.091436		0.060387	0.022282	0.027618	0.096422	0.059859	0.054761	0.048511	-0.010155	0.058013		0.060387	0.108013	0.203666	0.167997	0.069615	0.09556	0.056486
Pf3D7_05_v3	388601	389441	Dd2-866	PF3D7_0509300	conserved Plasmodium protein, unknown function	Core	-0.082072	-0.130546	-0.055381	-0.086827	-0.129618	-0.068631	-0.066882	-0.065785	-0.093568		0.064151	0.016183	-0.025825	0.007014	-0.066527	0.030676	0.096118		-0.082072	-0.121667	-0.16046	0.001804	-0.155822	-0.072656	-0.022599	-0.049301	-0.050459		-0.082072	-0.111303	-0.134157	-0.154615	0.011964	-0.02912	-0.155271
Pf3D7_05_v3	389664	399247	Dd2-867	PF3D7_0509400	RNA polymerase I	Core	-0.043946	-0.025067	-0.037211	-0.0353	-0.044041	0.00542	-0.00651	0.002134	-0.013351		0.060151	0.000243	0.012026	0.041923	0.037498	0.037432	0.0403		-0.043946	-0.032271	-0.070898	-0.034372	0.001366	-0.043627	0.01388	-0.021523	-0.030198		-0.043946	0.025736	0.002998	-0.010915	-0.006677	-0.012712	0.028631
Pf3D7_05_v3	401187	403021	Dd2-868	PF3D7_0509500	ERCC4 domain-containing protein, putative	Core	0.012629	-0.010572	0.078336	0.058392	0.038186	0.044721	0.085806	0.076284	0.000802		0.163778	0.126369	0.197629	0.108656	0.239377	0.087833	0.009909		0.012629	-0.004013	0.004305	0.007533	0.067103	0.003527	0.055155	-0.010695	-0.014757		0.012629	0.128783	0.138052	0.032431	0.07975	0.023777	0.108353
Pf3D7_05_v3	403092	405801	Dd2-869	PF3D7_0509600	asparagine--tRNA ligase	Core	0.032387	0.014273	-0.009967	0.021798	-0.009997	-0.024786	0.000592	-0.041505	-0.01109		0.005888	0.022263	0.042213	0.019849	0.042726	-0.006975	0.046439		0.032387	0.010001	-0.028115	-0.017687	-0.023848	-0.016916	0.031662	-0.010015	-0.064243		0.032387	0.06807	0.065701	0.029498	0.092972	-0.02979	0.061996
Pf3D7_05_v3	405802	408147	Dd2-870	PF3D7_0509700	conserved Plasmodium protein, unknown function	Core	0.081426	-0.064311	-0.02839	-0.043097	-0.024078	-0.027707	0.007085	-0.059396	-0.02682		-0.037776	-0.093527	-0.10414	-0.061057	-0.141231	-0.082536	0.016159		0.081426	0.003654	-0.065192	-0.005595	-0.038862	-0.115112	0.013161	-0.065851	-0.091576		0.081426	-0.053131	-0.042342	-0.099561	-0.074256	0.017493	-0.076835
Pf3D7_05_v3	410018	415558	Dd2-871	PF3D7_0509800	phosphatidylinositol 4-kinase	Core	0.076259	0.062875	0.027315	0.010153	0.047851	0.024883	-0.001884	-0.009374	0.022419		-0.03993	-0.064033	-0.013784	-0.037776	-0.007919	-0.016242	-0.033831		0.076259	0.024747	0.007922	0.052871	0.022867	-0.019026	0.042024	0.003254	0.01403		0.076259	0.041755	0.039968	0.065169	0.003473	-0.009705	0.035896
Pf3D7_05_v3	416115	417559	Dd2-872	PF3D7_0509900	conserved protein, unknown function	Core	0.069387	-0.02907	-0.003148	-0.031541	-0.078091	0.001215	-0.024486	-0.044009	0.052501		-0.054121	-0.007454	0.02288	-0.002195	-0.028585	-0.098391	-0.045794		0.069387	0.002467	-0.056733	0.027206	-0.027281	-0.052375	0.227577	0.047305	0.030097		0.069387	-0.02402	0.075285	0.076401	-0.057035	-0.110218	-0.036195
Pf3D7_05_v3	417886	421675	Dd2-873	PF3D7_0510000	conserved Plasmodium protein, unknown function	Core	0.053265	-0.018421	-0.077582	-0.027623	-0.02498	-0.018856	-0.021954	-0.0609	-0.013254		-0.071579	-0.077431	-0.06829	-0.105367	-0.097278	-0.040917	-0.138908		0.053265	-0.048703	-0.071607	-0.074891	-0.106678	-0.027787	-0.041304	-0.090021	-0.076468		0.053265	-0.034525	-0.043001	-0.04196	-0.072576	-0.105363	-0.072673
Pf3D7_05_v3	422496	430603	Dd2-874	PF3D7_0510100	conserved protein, unknown function	Core	0.053784	0.020893	0.024639	0.042125	0.006734	0.010235	0.042395	0.016321	0.008317		-0.035402	-0.012972	-0.018581	-0.061307	-0.007029	-0.04766	-0.124506		0.053784	0.027124	0.024011	0.002113	0.020439	0.003947	-0.031332	0.004631	0.032305		0.053784	0.031557	0.029365	0.018135	0.02033	0.001973	0.024642
Pf3D7_05_v3	437245	439988	Dd2-875	PF3D7_0510200	peptidyl-prolyl cis-trans isomerase	Core	-0.014333	-0.030002	-0.012411	-0.003265	-0.044447	-0.078926	-0.013059	-0.057556	-0.044364		0.070439	0.003072	0.033717	0.004458	-0.009884	0.024432	0.041351		-0.014333	-0.023885	-0.004754	0.052127	0.021116	0.012848	-0.014168	0.007506	-0.027853		-0.014333	0.068207	0.079927	-0.021575	-0.004326	0.044407	0.008649
Pf3D7_05_v3	440529	442129	Dd2-876	PF3D7_0510300	stripes inner membrane complex protein, putative	Core	0.114901	0.021515	-0.06884	0.016406	-0.044346	-0.051806	-0.016297	-0.022349	-0.055902		0.132758	0.061804	0.050068	0.071279	0.10913	0.120174	0.129617		0.114901	0.041725	0.027095	-0.023529	-0.032195	-0.048267	-0.036524	-0.027965	-0.00216		0.114901	-0.036041	-0.064918	0.006054	-0.137411	-0.013202	-0.099518
Pf3D7_05_v3	444010	445781	Dd2-877	PF3D7_0510400	PDCD2 domain-containing protein, putative	Core	-0.029568	-0.056048	0.03406	-0.006054	-0.046841	-0.001368	-0.045831	0.007888	-0.01131		-0.155382	0.005089	-0.056149	-0.046886	-0.04799	-0.031585	0.017693		-0.029568	-0.036318	0.031691	0.01729	0.059156	0.019986	0.100489	-0.068184	-0.045057		-0.029568	-0.023087	0.08543	0.017912	0.015861	-0.003009	-0.032505
Pf3D7_05_v3	445782	448752	Dd2-878	PF3D7_0510500	topoisomerase I	Core	0.07552	-0.037725	-0.045078	-0.042306	-0.057585	-0.057929	-0.046672	-0.042504	-0.036759		-0.041701	-0.028675	-0.056179	-0.016772	0.013979	-0.045496	-0.049339		0.07552	-0.061423	-0.014931	-0.049168	-0.036043	-0.012768	-0.008537	-0.073583	-0.089785		0.07552	-0.019674	0.040899	-0.016314	-0.064686	-0.080376	-0.068306
Pf3D7_05_v3	459051	460594	Dd2-879	PF3D7_0510700	conserved Plasmodium protein, unknown function	Core	0.24692	0.083163	-0.017673	0.036816	-0.002316	0.027345	0.000656	0.036793	-0.029286		0.096505	0.176663	0.046802	0.137204	0.145382	0.180252	0.034706		0.24692	-0.012686	0.011443	0.12961	0.086928	0.071534	0.119182	-0.009119	0.040742		0.24692	0.151498	0.147396	0.013191	0.028147	0.080896	0.075308
Pf3D7_05_v3	460767	464649	Dd2-880	PF3D7_0510800	WD repeat-containing protein, putative	Core	0.155487	-0.027575	-0.091307	-0.09051	-0.111371	-0.105486	-0.061593	-0.060174	-0.095744		0.003079	-0.029286	-1.6e-05	-0.039971	-0.012736	-0.029312	-0.031261		0.155487	-0.151224	-0.151111	-0.067652	-0.050592	-0.073466	-0.085541	-0.072995	-0.104815		0.155487	0.052138	-0.048594	-0.005965	-0.064257	-0.075406	-0.074927
Pf3D7_05_v3	467335	468350	Dd2-881	PF3D7_0511000	translationally-controlled tumor protein homolog	Core	-0.091176	-0.047258	0.021223	0.005393	0.020415	-0.038695	0.035924	-0.085441	0.02314		0.102801	0.060348	0.013425	0.090351	0.063602	0.036593	0.08015		-0.091176	-0.004652	0.045186	-0.150081	-0.02291	0.041622	-0.038718	-0.04783	-0.028736		-0.091176	0.003529	-0.071483	-0.113672	-0.239398	-0.071638	-0.229022
Pf3D7_05_v3	469026	470092	Dd2-882	PF3D7_0511100	conserved Plasmodium protein, unknown function	Core	-0.041996	0.089106	-0.013075	0.09318	-0.041791	0.050514	0.019997	0.068042	0.002257		-0.044073	-0.048871	0.072256	-0.070819	-0.05403	-0.108237	-0.073165		-0.041996	-0.025041	0.007837	0.034541	0.033896	0.032475	0.105623	0.059171	0.057493		-0.041996	0.256741	0.118641	-0.001438	0.039044	0.12647	-0.003277
Pf3D7_05_v3	470805	474272	Dd2-883	PF3D7_0511200	stearoyl-CoA desaturase	Core	0.018905	-0.044663	-0.042268	-0.120152	-0.064177	-0.115755	-0.068836	-0.078306	-0.09813		-0.074047	-0.101357	-0.091748	-0.084458	-0.088413	-0.125585	-0.153044		0.018905	-0.105235	-0.075341	-0.061821	-0.059438	-0.092958	-0.051022	-0.049365	-0.086786		0.018905	0.071291	-0.005239	-0.010988	-0.066979	-0.04111	-0.028991
Pf3D7_05_v3	474273	479132	Dd2-884	PF3D7_0511300	MORN repeat protein, putative	Core	0.037304	0.013163	0.00709	-0.016748	-0.05909	-0.072729	-0.028667	-0.022685	-0.079484		-0.150339	-0.178526	-0.18741	-0.184743	-0.141163	-0.133225	-0.0819		0.037304	-0.092741	-0.048092	0.008764	-0.041045	-0.083685	-0.057276	-0.079543	-0.074904		0.037304	-0.058694	0.04131	-0.06831	-0.132136	-0.018306	-0.102144
Pf3D7_05_v3	481173	482818	Dd2-885	PF3D7_0511400	conserved Plasmodium protein, unknown function	Core	-0.073476	0.099171	0.079996	0.142425	-0.020866	0.120144	0.037543	0.049079	0.112726		0.091666	0.062829	0.05983	0.108518	0.094821	-0.000145	0.059424		-0.073476	0.082268	0.074227	0.019116	0.064854	0.173212	0.025999	0.127645	0.137898		-0.073476	-0.000823	0.102012	0.076842	-0.100696	-0.05205	-0.064789
Pf3D7_05_v3	486352	517023	Dd2-886	PF3D7_0511500	RNA pseudouridylate synthase, putative	Core	-0.043004	-0.008363	0.011991	-0.002065	0.013457	-0.006882	0.008571	-0.015734	0.000101		0.032002	0.002894	-0.004881	0.021989	-0.00723	0.010761	-0.009262		-0.043004	0.015465	0.010702	-0.015112	0.0063	-0.000488	-0.013701	-0.026337	0.007895		-0.043004	0.005425	-0.039508	-0.015587	-0.083281	-0.026654	-0.03265
Pf3D7_05_v3	517024	518135	Dd2-887	PF3D7_0511600	apical rhoptry neck protein	Core	-0.284015	-0.241283	-0.230837	-0.221314	-0.229432	-0.241896	-0.215105	-0.176302	-0.313918		0.052886	-0.059532	-0.005765	-0.029918	-0.057382	0.092516	0.135924		-0.284015	-0.195746	-0.25802	-0.189886	-0.146959	-0.18579	-0.16846	-0.203011	-0.174354		-0.284015	-0.362668	-0.306108	-0.385348	-0.317131	-0.306171	-0.356726
Pf3D7_05_v3	518879	520328	Dd2-888	PF3D7_0511700	EKC/KEOPS complex subunit CGI121	Core	0.063998	0.099292	0.074682	0.131062	0.020517	-0.074355	0.034364	0.021563	-0.000718		-0.029737	-0.1048	0.023332	-0.093456	-0.021991	-0.064502	-0.055277		0.063998	0.102748	0.11923	0.013424	-0.002481	0.006962	0.176419	0.031498	0.071887		0.063998	0.111707	0.07805	0.033926	0.002423	0.024184	0.034784
Pf3D7_05_v3	520470	522943	Dd2-889	PF3D7_0511800	inositol-3-phosphate synthase	Core	-0.044477	-0.029268	-0.02366	0.031334	-0.001457	-0.019508	-0.011681	0.004381	0.008614		-0.009737	0.020623	0.00686	-0.041576	0.022181	0.010807	0.033688		-0.044477	0.013136	0.05657	-0.020823	-0.015658	0.047668	0.032648	0.009471	0.013774		-0.044477	0.036527	0.004965	-0.041853	-0.093928	-0.033452	0.025038
Pf3D7_05_v3	524776	527428	Dd2-890	PF3D7_0511900	conserved Plasmodium protein, unknown function	Core	-0.070281	-0.106116	-0.025986	-0.000982	-0.093941	-0.019266	-0.127338	-0.014664	-0.032948		0.023444	-0.04297	4.2e-05	-0.038609	-0.064928	-0.005	0.002999		-0.070281	-0.154086	-0.090969	0.031739	-0.092014	-0.015193	-0.102699	-0.085738	-0.03606		-0.070281	-0.00156	-0.00833	-0.08586	-0.091543	-0.063136	-0.019966
Pf3D7_05_v3	527429	528756	Dd2-891	PF3D7_0512000	prefoldin subunit 6, putative	Core	0.042253	-0.100107	-0.088639	-0.016866	-0.026826	-0.020196	-0.045374	-0.060641	-0.020548		-0.035046	-0.094677	-0.094736	-0.042126	0.08711	0.028769	-0.006391		0.042253	-0.084382	-0.032621	-0.060755	-0.058781	-0.030256	-0.082618	-0.0689	-0.034786		0.042253	-0.027576	-0.020767	0.003663	-0.167315	-0.047552	0.003684
Pf3D7_05_v3	528757	529659	Dd2-892	PF3D7_0512100	conserved protein, unknown function	Core	-0.014832	0.067566	0.008164	-0.096827	0.070653	0.09437	0.085001	0.007322	0.156622		0.123066	-0.03333	0.094714	0.134176	0.01364	-0.025777	0.148805		-0.014832	0.02977	0.032824	0.048751	-0.04256	0.017394	-0.179606	-0.048763	0.031269		-0.014832	-0.017635	-0.101929	0.001805	-0.089062	0.020601	-0.04972
Pf3D7_05_v3	529684	532151	Dd2-893	PF3D7_0512200	glutathione synthetase	Core	-0.023944	-0.019791	-0.031378	-0.05514	-0.009522	-0.044134	0.007662	-0.047463	-0.047261		-0.13768	-0.078697	-0.076324	-0.06226	-0.048962	-0.134612	-0.061737		-0.023944	-0.057669	-0.03943	-0.019627	-0.033175	-0.020192	-0.058207	-0.013375	-0.013819		-0.023944	-0.003392	-0.070148	-0.007036	-0.110785	-0.008112	-0.059521
Pf3D7_05_v3	533306	534588	Dd2-894	PF3D7_0512300	CDK-activating kinase assembly factor MAT1	Core	0.048939	-0.079497	-0.052164	-0.088514	-0.096292	-0.103201	-0.09352	-0.064667	-0.050208		-0.105857	-0.163354	-0.187184	-0.139892	-0.15774	-0.123866	-0.092525		0.048939	-0.131381	-0.060853	-0.113564	-0.140285	-0.120943	-0.026067	-0.135443	-0.054203		0.048939	-0.061408	-0.059003	-0.097729	-0.150589	-0.066999	-0.092212
Pf3D7_05_v3	536023	537227	Dd2-895	PF3D7_0512400	conserved Plasmodium protein, unknown function	Core	-0.061774	-0.103934	-0.049473	-0.024896	-0.076075	-0.063575	-0.108372	-0.163854	-0.086146		-0.010192	-0.104126	-0.041	-0.051776	-0.073905	-0.047611	-0.134048		-0.061774	-0.04457	-0.061134	-0.070308	-0.017116	-0.070035	-0.073847	-0.076945	-0.029925		-0.061774	0.187892	0.029036	0.102606	0.047872	0.048866	0.107147
Pf3D7_05_v3	539481	542843	Dd2-896	PF3D7_0512500	conserved Plasmodium protein, unknown function	Core	0.035394	0.020363	-0.015038	0.012216	0.030252	-0.004232	0.102935	0.02284	0.073712		-0.007939	-0.001476	0.004858	-0.011003	-0.005154	-0.019525	-0.100152		0.035394	0.018359	0.019802	0.006565	0.020352	0.014622	-0.014039	0.006331	0.001706		0.035394	0.004704	0.04076	0.111536	0.030736	0.036823	0.05803
Pf3D7_05_v3	544290	546243	Dd2-897	PF3D7_0512600	ras-related protein Rab-1B	Core	0.077354	0.004058	-9.8e-05	0.013379	0.012365	-0.066414	0.009005	-0.019351	-0.000679		-0.11968	-0.082557	-0.076732	-0.090503	-0.077797	-0.040144	-0.005436		0.077354	-0.005362	-0.018787	0.033576	-0.011295	0.03016	0.072219	0.050213	0.032249		0.077354	-0.070459	-0.040192	0.137511	0.056044	0.03442	0.000436
Pf3D7_05_v3	546484	547829	Dd2-898	PF3D7_0512700	orotate phosphoribosyltransferase	Core	-0.051308	0.049254	-0.026048	-0.135291	-0.119968	-0.042517	-0.059785	-0.024833	-0.042545		-0.067528	-0.0506	0.042955	-0.007238	-0.030776	-0.003628	-0.077776		-0.051308	-0.093502	-0.039036	0.024375	-0.112449	0.021447	-0.102222	-0.049997	-0.098957		-0.051308	-0.06403	0.004819	-0.030624	-0.007312	-0.048258	-0.049873
Pf3D7_05_v3	548156	553590	Dd2-899	PF3D7_0512800	conserved Plasmodium protein, unknown function	Core	-0.02637	-0.047868	-0.0729	-0.046752	-0.089842	-0.083163	-0.075053	-0.07522	-0.100012		0.10274	-0.027272	-0.015434	0.066271	0.002903	0.059255	0.039953		-0.02637	-0.039024	-0.017672	-0.011304	-0.029764	-0.019777	-0.138204	-0.03362	0.004196		-0.02637	-0.078371	-0.02512	-0.046798	-0.021748	-0.045335	-0.018742
Pf3D7_05_v3	553740	555025	Dd2-900	PF3D7_0512900	AKAP-like protein	Core	-0.020877	-0.016908	-0.007609	-0.053843	-0.011823	-0.08149	-0.011015	-0.05604	0.000403		0.001505	-0.172174	-0.015889	-0.007419	-0.048303	0.017046	-0.061923		-0.020877	-0.002167	0.015342	-0.031797	0.025449	-0.020222	-0.001174	-0.112685	-0.058528		-0.020877	0.043207	-0.032789	0.018008	0.012808	0.093721	0.100066
Pf3D7_05_v3	555026	556323	Dd2-901	PF3D7_0513000	conserved protein, unknown function	Core	-0.184761	-0.072746	-0.082011	-0.018714	-0.086067	-0.015196	0.027658	-0.046698	-0.124235		0.159941	0.04471	0.096993	0.12817	0.029408	0.092124	0.141911		-0.184761	0.0847	0.027232	-0.00815	-0.027312	-0.011465	-0.219037	-0.038448	-0.065933		-0.184761	-0.156188	-0.037848	-0.350585	-0.076531	-0.08795	0.031935
Pf3D7_05_v3	556789	558262	Dd2-902	PF3D7_0513100	conserved protein, unknown function	Core	-0.023589	-0.028915	-0.099074	-0.040329	-0.084604	-0.045685	-0.004597	0.00305	-0.087645		0.061716	0.089055	0.004154	0.081883	-0.023306	0.018972	0.086071		-0.023589	0.028746	-0.107661	0.035784	-0.033302	-0.039672	-0.034426	-0.047834	-0.052883		-0.023589	0.074199	-0.008273	0.074215	0.008396	0.039048	0.063391
Pf3D7_05_v3	559263	568634	Dd2-903	PF3D7_0513200	conserved Plasmodium protein, unknown function	Core	0.003394	-0.07737	-0.039372	-0.040167	-0.080508	-0.019599	-0.06593	-0.046708	-0.111883		0.012656	-0.002463	-0.036722	0.0082	-0.020983	0.03708	-0.051419		0.003394	-0.035808	-0.022941	-0.036391	-0.059841	-0.047462	-0.058316	-0.032742	-0.04818		0.003394	-0.045464	-0.034184	-0.053306	-0.077546	-0.05345	-0.001409
Pf3D7_05_v3	568932	570169	Dd2-904	PF3D7_0513300	purine nucleoside phosphorylase	Core	0.024266	-0.000778	-0.049473	-0.005104	-0.032013	-0.071013	-0.025717	-0.037124	-0.105998		0.007657	-0.027252	0.008748	0.009012	-0.023827	-0.005318	0.072762		0.024266	-0.088899	-0.069395	-0.006994	-0.092385	-0.12685	0.014574	-0.052411	-0.060198		0.024266	0.031154	-0.073682	-0.030533	-0.016757	-0.016269	-0.084466
Pf3D7_05_v3	570808	572911	Dd2-905	PF3D7_0513400	GTP-binding protein, putative	Core	-0.032275	0.144165	-0.003641	0.076902	0.062283	0.04943	0.038846	-0.010494	0.023354		-0.024151	0.001851	-0.054058	0.008863	-0.07597	-0.031186	-0.004562		-0.032275	0.072245	0.047274	0.071128	0.073405	0.055934	-0.049348	0.04904	0.063023		-0.032275	0.023093	-0.035612	-0.008699	-0.038061	0.055908	-0.013594
Pf3D7_05_v3	573338	574498	Dd2-906	PF3D7_0513500	mitochondrial import inner membrane translocase subunit TIM16, putative	Core	0.015864	0.119475	0.164986	0.055753	0.098798	0.054793	0.091341	0.04129	0.027313		-0.223199	-0.098572	-0.014225	-0.123017	-0.099007	-0.01236	-0.319608		0.015864	-0.018154	-0.032986	0.113055	0.08044	0.139825	0.205437	0.028228	0.089706		0.015864	0.158796	0.217371	0.218399	0.134253	0.110446	0.02096
Pf3D7_05_v3	574691	578755	Dd2-907	PF3D7_0513600	deoxyribodipyrimidine photo-lyase, putative	Core	-0.026546	0.054531	0.061092	0.091221	0.039396	0.038443	0.01289	0.012004	0.027365		0.037966	0.050149	0.061452	0.032463	0.043252	0.025861	-0.041372		-0.026546	0.028691	0.039093	0.058595	0.026143	0.049213	0.04487	0.037058	0.067531		-0.026546	0.099188	0.056941	0.063268	0.019709	-0.035082	0.041904
Pf3D7_05_v3	580977	584374	Dd2-908	PF3D7_0513700	secreted ookinete protein, putative	Core	-0.069168	-0.021773	0.057586	-0.014141	-0.031702	0.034592	0.030513	0.005478	-0.010175		-0.045669	0.006806	-0.041784	-0.046747	-0.037057	-0.082522	-0.137258		-0.069168	0.046934	0.084222	0.048736	0.032327	0.004908	0.010478	0.034998	0.017498		-0.069168	-0.10396	-0.046818	-0.007937	-0.020876	0.029354	0.022134
Pf3D7_05_v3	585107	586230	Dd2-909	PF3D7_0513800	ras-related protein Rab-1A	Core	-0.059184	0.049179	0.099758	0.010063	0.058931	0.036562	-0.091473	-0.060682	0.091568		-0.057301	0.03426	0.115437	-0.00876	-0.056417	-0.011101	-0.021024		-0.059184	-0.001284	0.035233	-0.083987	-0.04309	0.017409	0.008283	0.102852	-0.028944		-0.059184	0.113306	-0.012394	0.074304	-0.036077	-0.032124	-0.03199
Pf3D7_05_v3	587502	588799	Dd2-910	PF3D7_0513900	conserved protein, unknown function	Core	-0.108931	-0.053797	0.045855	-0.020602	-0.053895	0.004859	0.028892	-0.030503	-0.023117		0.026314	-0.03189	0.077845	0.08155	0.014191	-0.006919	-0.049369		-0.108931	-0.029502	-0.046361	-0.023763	0.012532	0.00493	-0.065309	0.038614	-0.030751		-0.108931	-0.091374	-0.018128	-0.133444	-0.062842	0.000693	-0.038475
Pf3D7_05_v3	588800	591019	Dd2-911	PF3D7_0514000	tubulin--tyrosine ligase, putative	Core	-0.054138	-0.011811	-0.029958	-0.052545	0.03809	-0.038791	0.005309	-0.046616	-0.066983		-0.084784	-0.091549	-0.102036	-0.049047	-0.11455	-0.081869	-0.094096		-0.054138	-0.022094	-0.021173	0.030193	-0.053976	-0.084736	-0.110693	-0.082662	0.044173		-0.054138	0.038497	-0.034418	0.054296	-0.011069	0.002935	0.057854
Pf3D7_05_v3	591088	595913	Dd2-912	PF3D7_0514100	ATP-dependent DNA helicase UvrD	Core	0.061394	0.06691	0.044391	0.062163	0.029353	0.006582	0.003686	0.022838	0.041533		-0.028557	0.013824	0.009134	-0.003268	-0.018584	-0.014141	-0.001833		0.061394	0.029411	-0.001309	0.032349	-0.00456	0.024563	0.081311	0.026616	0.008746		0.061394	0.086423	0.043876	0.096946	0.070713	0.002686	0.049384
Pf3D7_05_v3	596568	599671	Dd2-913	PF3D7_0514200	conserved Plasmodium protein, unknown function	Core	-0.002669	-0.014752	-0.038391	-0.044342	-0.073055	-0.022692	0.002324	-0.07913	0.036538		-0.017929	-0.083438	0.001297	-0.017757	0.016316	-0.03485	-0.094337		-0.002669	-0.038272	-0.020471	-0.063615	-0.075263	-0.073518	-0.116606	-0.029388	-0.036815		-0.002669	-0.045796	-0.116501	-0.005756	-0.056639	-0.030661	-0.020769
Pf3D7_05_v3	599797	603683	Dd2-914	PF3D7_0514300	aspartate--tRNA ligase, putative	Core	0.064171	-0.018613	-0.010533	-0.015643	0.007198	-0.03294	0.013538	-0.001891	-0.027329		-0.023516	-0.029044	-0.041212	-0.026163	-0.006235	-0.057911	-0.107795		0.064171	-0.042803	-0.020699	-0.001009	-0.047186	-0.082962	0.056419	-0.014454	0.021055		0.064171	0.000425	0.007966	0.03443	-0.021818	-0.035406	-0.027311
Pf3D7_05_v3	604777	606580	Dd2-915	PF3D7_0514500	conserved Plasmodium membrane protein, unknown function	Core	0.047536	-0.045025	0.037831	-0.053009	0.00882	-0.029843	-0.012856	-0.064126	-0.043598		-0.059464	-0.054401	0.039072	-0.08046	-0.088944	-0.017219	-0.000119		0.047536	-0.028733	-0.033094	0.02091	-0.095626	-0.105505	-0.037852	-0.030486	-0.024298		0.047536	0.03624	0.107342	-0.029402	-0.003654	-0.070331	-0.046736
Pf3D7_05_v3	606855	608701	Dd2-916	PF3D7_0514600	ribose-5-phosphate isomerase, putative	Core	-0.017143	-0.075942	-0.028594	-0.017689	-0.024745	-0.064982	-0.014674	-0.051794	-0.185055		-0.052231	-0.033381	-0.020552	-0.055861	-0.027183	-0.033327	-0.078886		-0.017143	-0.06645	-0.057188	-0.014667	-0.087967	-0.051751	-0.078379	-0.033736	-0.017625		-0.017143	-0.142641	-0.061185	-0.095283	-0.078026	-0.026309	-0.084705
Pf3D7_05_v3	609839	615021	Dd2-917	PF3D7_0514700	MORN repeat protein, putative	Core	0.075685	0.043886	0.070984	0.036981	0.012864	0.05071	0.001064	0.02289	0.032457		-0.07667	-0.051052	-0.009712	-0.042751	-0.06981	-0.09318	-0.114368		0.075685	0.049313	0.055478	0.019268	0.02995	0.029392	-0.008731	0.030679	0.062295		0.075685	0.007932	0.035324	0.036546	0.001033	-0.002066	0.011994
Pf3D7_05_v3	615032	618243	Dd2-918	PF3D7_0514800	inositol polyphosphate multikinase, putative	Core	0.086958	0.125557	0.096469	0.067623	0.084158	0.085965	0.065561	0.104718	0.047572		0.012567	0.021261	0.007624	0.051273	0.049011	0.027515	-0.083897		0.086958	0.101566	0.119861	0.04018	0.059849	0.029407	0.089572	0.08493	0.082841		0.086958	0.206463	0.101341	0.204924	0.065051	0.080703	0.137959
Pf3D7_05_v3	618379	620195	Dd2-919	PF3D7_0514900	conserved Plasmodium protein, unknown function	Core	-0.157558	0.008583	-0.045591	-0.09665	0.018412	-0.041358	0.008216	-0.052509	-0.15354		-0.059125	-0.076937	-0.090632	-0.041347	-0.093832	-0.089692	-0.118503		-0.157558	-0.046289	-0.049359	-0.002518	-0.048817	-0.057592	-0.005724	-0.030867	-0.044632		-0.157558	-0.136444	-0.007836	-0.108868	-0.05	0.028729	-0.103853
Pf3D7_05_v3	620560	623606	Dd2-920	PF3D7_0515000	pre-mRNA-splicing factor CWC2, putative	Core	-0.025269	-0.028425	0.020017	0.013226	0.01773	-0.030235	0.012253	0.036314	0.002174		0.038704	0.044947	0.033409	0.004746	0.00094	-0.001231	0.022532		-0.025269	0.015033	-0.046945	0.00691	-0.026829	0.011464	-0.06404	-0.001048	-0.029442		-0.025269	0.009993	-0.000143	-0.005824	0.021111	-0.014675	0.045793
Pf3D7_05_v3	624469	626731	Dd2-921	PF3D7_0515100	rhomboid protease ROM9	Core	-0.013462	-0.094993	-0.067737	-0.036919	0.008512	0.000549	0.000491	-0.066473	-0.066612		0.10581	0.076657	0.056007	0.043439	0.007182	0.031175	0.092834		-0.013462	0.006653	-0.004751	0.047938	-0.029716	0.043938	0.030533	-0.00944	-0.015369		-0.013462	-0.022493	-0.100718	-0.024513	-0.059897	-0.022155	0.017843
Pf3D7_05_v3	627048	628211	Dd2-922	PF3D7_0515200	conserved Plasmodium protein, unknown function	Core	-0.160163	0.071129	0.118979	0.143849	0.03469	0.063415	0.086697	0.003495	0.117439		0.061931	0.117669	0.072409	0.088975	0.067431	0.065431	0.099844		-0.160163	0.077822	0.046298	-0.043982	0.055889	0.108885	0.09041	0.074558	0.08992		-0.160163	0.100765	0.102246	0.006202	0.00604	0.072066	0.083931
Pf3D7_05_v3	628731	635632	Dd2-923	PF3D7_0515300	phosphatidylinositol 3-kinase	Core	0.065049	0.003844	0.015991	-0.0074	0.006266	-0.030417	0.029642	-0.07006	-0.025711		-0.07319	-0.058986	-0.030757	-0.060247	-0.090049	-0.058126	-0.091634		0.065049	-0.022233	0.045885	0.019687	-0.005789	-0.056236	0.002855	-0.017469	-0.023116		0.065049	0.041145	-0.001415	0.012854	0.020044	0.037622	0.031812
Pf3D7_05_v3	637104	640631	Dd2-924	PF3D7_0515400	conserved protein, unknown function	Core	0.049214	0.173136	0.095671	0.073097	0.121249	0.066004	0.091202	0.062507	0.083658		-0.054131	-0.040958	-0.084367	-0.10167	-0.063393	-0.081172	-0.151484		0.049214	0.067039	0.063139	0.073057	0.018791	0.010393	0.1158	0.03909	0.064536		0.049214	0.058641	0.069409	0.090812	0.069266	0.170107	0.067375
Pf3D7_05_v3	640887	644935	Dd2-925	PF3D7_0515500	amino acid transporter, putative	Core	-0.05895	-0.101431	-0.067139	-0.000852	-0.026504	-0.053017	-0.018897	-0.045126	-0.020263		-0.12275	-0.084637	-0.101709	-0.078425	-0.14368	-0.087576	-0.137722		-0.05895	0.002458	-0.073165	0.00677	-0.078741	-0.02011	-0.044699	-0.047076	-0.01866		-0.05895	0.018187	0.026191	-0.032234	0.036098	-0.003826	0.057656
Pf3D7_05_v3	646409	652356	Dd2-926	PF3D7_0515600	conserved Plasmodium protein, unknown function	Core	0.134726	0.05089	0.046554	0.016946	0.054765	0.062826	0.070266	0.012948	0.065572		-0.061677	0.042655	-0.029876	-0.020835	-0.018428	-0.040408	-0.054128		0.134726	0.117812	0.045303	0.058338	0.011353	0.004105	0.07907	0.040183	0.050084		0.134726	0.100176	0.060896	0.07177	0.090562	0.036493	0.104838
Pf3D7_05_v3	653716	655586	Dd2-927	PF3D7_0515700	glideosome-associated protein 40, putative	Core	0.02786	0.004928	0.052565	0.019522	0.039063	0.002775	0.045468	0.011032	0.061908		-0.184423	-0.081718	-0.075414	-0.169036	-0.109781	-0.107142	-0.172042		0.02786	0.040494	0.032701	0.006625	-0.030987	-0.013946	0.066161	0.000802	-0.01367		0.02786	0.059994	0.016728	0.096736	0.063149	0.009347	0.029776
Pf3D7_05_v3	658173	658927	Dd2-928	PF3D7_0515800	BolA-like protein, putative	Core	0.192577	-0.040963	-0.009635	-0.007183	0.100281	0.043154	0.058014	0.008485	-0.080016		0.030375	0.049331	-0.000997	0.066159	-0.070629	-0.011674	0.063262		0.192577	-0.035869	0.031651	0.049934	0.019981	-0.025224	0.044657	-0.036631	0.015088		0.192577	-0.127217	-0.034621	-0.063674	-0.088862	0.10279	-0.077773
Pf3D7_05_v3	659900	661386	Dd2-929	PF3D7_0515900	NLI interacting factor-like phosphatase, putative	Core	0.290755	0.028727	0.108679	0.087392	0.070088	0.016717	-0.053717	0.041027	-0.011262		-0.254601	-0.078588	-0.078447	-0.196029	-0.204144	-0.141797	-0.199619		0.290755	0.06179	0.025565	-0.002961	0.037343	-0.00452	0.056672	0.029703	0.025817		0.290755	0.084398	0.063538	0.046675	0.082781	0.102402	0.048545
Pf3D7_05_v3	663301	667167	Dd2-930	PF3D7_0516000	RAP protein, putative	Core	0.07615	0.018957	0.003712	-0.025677	0.028905	-0.001052	0.044798	-0.035299	0.037322		-0.10679	-0.063379	-0.064414	-0.111358	-0.107414	-0.059767	-0.111449		0.07615	0.074626	0.048376	0.014563	-0.006243	0.014359	-0.005012	-0.029495	0.026427		0.07615	-0.041436	0.040245	-0.037971	0.071843	0.040723	-0.024325
Pf3D7_05_v3	667236	675111	Dd2-931	PF3D7_0516100	cation-transporting ATPase 1	Core	0.05184	0.059156	0.055108	0.02706	0.032211	-0.008806	0.044662	0.009496	0.03845		-0.08763	-0.027489	-0.017992	-0.083413	-0.057221	-0.068765	-0.153342		0.05184	0.045958	0.026089	0.037472	0.014809	0.027173	0.037263	0.033839	0.028509		0.05184	0.025941	0.051762	0.015864	0.059541	0.081477	0.066503
Pf3D7_05_v3	675559	676864	Dd2-932	PF3D7_0516200	40S ribosomal protein S11	Core	-0.005441	0.036485	0.005392	-0.115764	0.013936	-0.035567	0.007617	-0.043251	0.005173		0.010958	-0.062011	-0.030819	-0.05156	-0.095762	-0.066128	0.106668		-0.005441	-0.009155	-0.04794	0.043436	-0.125121	0.025459	0.02943	-0.003719	0.011629		-0.005441	0.066583	0.006271	0.055945	0.106361	0.003084	0.061552
Pf3D7_05_v3	678660	681192	Dd2-933	PF3D7_0516300	tRNA pseudouridine synthase, putative	Core	-0.075527	0.010409	-0.009739	-0.044001	-0.019064	-0.040475	0.012255	-0.05486	-0.036491		-0.051418	-0.010479	-0.017798	-0.05016	-0.014392	-0.003516	-0.040033		-0.075527	-0.011834	-0.048719	0.011266	-0.053099	-0.036931	-0.046604	-0.025062	-0.002715		-0.075527	-0.104822	-0.001926	-0.053469	-0.021292	-0.022351	0.005586
Pf3D7_05_v3	681193	682687	Dd2-934	PF3D7_0516400	phosducin-like protein 1, putative	Core	-0.071851	0.020032	0.05863	-0.016033	-0.016411	0.032559	0.01107	-0.031459	0.0419		-0.011281	0.015691	0.089939	0.178382	0.074273	0.049619	0.067512		-0.071851	0.050227	0.077001	0.00085	-0.008955	0.039138	0.005924	-0.000442	0.021654		-0.071851	-0.01584	0.048559	0.098204	0.052488	0.057	0.002855
Pf3D7_05_v3	683458	686109	Dd2-935	PF3D7_0516500	major facilitator superfamily domain-containing protein, putative	Core	-0.063752	-0.041302	-0.098116	-0.136149	-0.101274	-0.10837	-0.063978	-0.145348	-0.145236		-0.139821	-0.100054	-0.124667	-0.083654	-0.093977	-0.09109	-0.130778		-0.063752	-0.150535	-0.092095	-0.050193	-0.145757	-0.179922	-0.09787	-0.149549	-0.079827		-0.063752	-0.116648	-0.088321	-0.137778	-0.133625	-0.124768	-0.097967
Pf3D7_05_v3	686560	691892	Dd2-936	PF3D7_0516600	sporozoite surface antigen MB2	Core	0.022507	0.085607	0.062791	0.036268	0.052302	0.043668	0.073445	-0.003342	0.063284		-0.052322	0.003559	-0.003538	-0.024906	-0.010917	-0.026074	-0.132419		0.022507	0.074955	0.040585	0.037464	0.037564	0.024709	0.026586	0.016024	0.072472		0.022507	-0.033323	0.037824	0.041507	0.03625	0.061854	-0.024267
Pf3D7_05_v3	694242	699028	Dd2-937	PF3D7_0516700	ubiquitin carboxyl-terminal hydrolase 2, putative	Core	0.018268	0.01963	0.018955	0.008325	0.049911	0.007218	0.041604	0.038526	0.080899		0.028252	0.026563	0.071171	0.070991	0.012778	0.057589	0.056473		0.018268	0.040114	0.029833	0.026397	0.022605	0.032423	0.042254	0.045092	0.054549		0.018268	-0.069336	0.031753	0.02095	-0.022327	-0.023635	-0.008373
Pf3D7_05_v3	699870	707506	Dd2-938	PF3D7_0516800	AP2 domain transcription factor AP2-O2, putative	Core	0.012728	-0.03422	-0.025331	-0.020403	-0.012934	-0.009637	-0.044741	-0.036264	0.002529		-0.080652	-0.061559	-0.085337	-0.0786	-0.089632	-0.06061	-0.085548		0.012728	-0.025453	-0.013063	-0.049701	-0.019634	-0.001419	-0.074091	0.014367	-0.023408		0.012728	-0.085661	-0.059983	-0.026956	-0.072847	-0.044913	-0.04334
Pf3D7_05_v3	712512	714022	Dd2-939	PF3D7_0516900	60S ribosomal protein L2	Core	-0.141229	-0.081743	-0.008231	-0.038031	-0.057299	-0.031996	0.041853	-0.071383	-0.013725		-0.025779	-0.014972	-0.015656	-0.085705	-0.095309	-0.058509	-0.080068		-0.141229	-0.071871	0.008387	0.029641	-0.010938	0.040936	-0.146784	0.01168	0.066396		-0.141229	-0.175143	-0.089917	-0.187794	-0.028159	-0.020257	-0.048282
Pf3D7_05_v3	715515	716925	Dd2-940	PF3D7_0517000	60S ribosomal protein L12, putative	Core	0.019949	-0.059117	0.006462	0.024865	-0.007633	0.023573	-0.069038	-0.04309	0.014132		0.167235	0.160901	0.110427	0.077413	0.000974	0.125352	0.196257		0.019949	0.00153	-0.028683	0.053812	0.006275	-0.010264	0.00396	0.063449	0.094858		0.019949	-0.102741	0.011437	-0.093267	-0.113903	0.017383	-0.006017
Pf3D7_05_v3	718175	720105	Dd2-941	PF3D7_0517100	conserved protein, unknown function	Core	0.036519	-0.098635	0.019069	-0.041751	0.03613	-0.016999	-0.093382	-0.078401	0.046991		-0.129362	-0.077754	-0.057793	-0.125249	-0.138609	-0.067208	-0.257346		0.036519	-0.056758	0.016513	-0.016112	-0.03113	0.01181	-0.155614	-0.006339	0.025527		0.036519	-0.15661	0.04937	-0.053512	-0.031423	0.01907	-0.089607
Pf3D7_05_v3	720493	722891	Dd2-942	PF3D7_0517200	conserved Plasmodium protein, unknown function	Core	0.074139	0.121785	0.072708	0.082308	0.032971	0.036627	0.095152	0.055473	0.076715		-0.018282	0.034497	0.035335	-0.005348	-0.000228	0.000621	0.003005		0.074139	0.073211	0.071638	0.041964	0.07279	0.083543	-0.031263	0.080257	0.127789		0.074139	0.061907	0.113235	0.068513	0.0815	0.028127	0.065438
Pf3D7_05_v3	724431	726001	Dd2-943	PF3D7_0517300	serine/arginine-rich splicing factor 1	Core	-0.053743	0.042537	0.013941	0.016342	0.012936	0.00558	-0.005394	0.021353	0.015627		0.070299	0.143046	0.081734	0.001989	0.062414	0.065472	0.040891		-0.053743	0.006771	0.055199	0.001612	0.061464	0.075422	0.027473	0.015704	0.032844		-0.053743	-0.109571	-0.075993	0.004875	-0.065364	-0.039168	-0.094159
Pf3D7_05_v3	731157	735412	Dd2-944	PF3D7_0517400	FACT complex subunit SPT16, putative	Core	0.020054	0.032996	0.019535	0.019486	0.006625	-0.031095	-0.002885	0.012568	0.027584		-0.046982	-0.001004	-0.052294	-0.087237	-0.071738	-0.030601	0.005961		0.020054	0.089313	0.030411	0.009978	-0.012574	0.066535	0.044135	0.016248	0.046418		0.020054	0.075471	0.059221	0.073247	0.035923	-0.005446	0.058593
Pf3D7_05_v3	735637	738650	Dd2-945	PF3D7_0517500	UTP--glucose-1-phosphate uridylyltransferase, putative	Core	-0.056276	0.03693	0.045683	0.053675	0.067313	0.003244	0.087628	0.044469	0.069728		0.02408	0.048764	0.071004	0.026875	0.037417	-0.001641	-0.052194		-0.056276	0.045538	0.048049	0.06871	0.04187	0.032293	0.082335	0.039535	0.087692		-0.056276	0.065739	0.078928	-0.039199	0.074166	0.066298	0.041016
Pf3D7_05_v3	739906	741284	Dd2-946	PF3D7_0517600	F-actin-capping protein subunit beta, putative	Core	0.137398	0.127699	0.043248	0.030167	0.012965	0.004498	0.049397	-0.046999	0.021058		0.003211	0.018234	-0.008399	0.042	-0.00287	0.013655	-0.059798		0.137398	-0.01481	0.013124	0.054656	0.037808	0.014905	0.158578	0.018458	0.086757		0.137398	0.066842	0.057243	0.072566	0.079894	0.02305	0.069219
Pf3D7_05_v3	742929	745563	Dd2-947	PF3D7_0517700	eukaryotic translation initiation factor 3 subunit B, putative	Core	-0.070275	-0.028945	0.03501	0.001066	0.027353	0.067546	0.088326	0.017062	0.000277		-0.003003	0.025495	0.048918	0.009647	0.016219	0.019542	0.035651		-0.070275	0.002976	0.017175	0.051264	0.072301	-0.00604	-0.027959	0.032381	0.070597		-0.070275	-0.116667	-0.030756	-0.039824	0.00852	-0.029504	-0.040551
Pf3D7_05_v3	745564	746884	Dd2-948	PF3D7_0517800	apicortin, putative	Core	0.045961	-0.011608	-0.004839	0.079887	0.03498	-0.017788	0.096483	0.017774	0.076566		-0.076277	-0.038338	-0.029949	-0.014831	-0.044161	-0.081029	-0.09942		0.045961	-0.030958	0.015803	0.036142	0.028508	-0.063551	-0.024176	-0.035313	0.015959		0.045961	0.12088	0.09807	0.063198	0.05385	0.065767	0.135234
Pf3D7_05_v3	747545	749927	Dd2-949	PF3D7_0517900	zinc finger protein, putative	Core	0.083679	0.025893	0.05597	0.106634	0.025714	-0.016146	0.01516	-0.003113	0.059246		-0.135809	-0.110863	-0.071451	-0.084692	-0.048115	-0.089111	-0.076287		0.083679	0.043304	0.022799	0.021014	0.00414	-0.025425	0.068113	-0.00466	0.05003		0.083679	0.006586	0.07977	0.098466	0.038529	-0.006418	0.012039
Pf3D7_05_v3	750411	752685	Dd2-950	PF3D7_0518000	NOSIP domain-containing protein, putative	Core	0.022839	-0.05157	-0.064493	-0.092231	-0.052417	-0.068473	-0.027224	-0.077527	-0.015209		-0.194694	-0.181022	-0.137637	-0.217264	-0.180106	-0.189825	-0.154401		0.022839	-0.108972	-0.066349	-0.094453	-0.053826	-0.026572	-0.048565	-0.094768	-0.001928		0.022839	-0.097199	-0.032217	-0.086908	-0.036555	-0.09415	-0.101959
Pf3D7_05_v3	753048	757794	Dd2-951	PF3D7_0518100	protein AMR2	Core	0.04271	0.031784	0.060242	-0.004667	0.021794	0.043728	0.051891	0.024144	0.053661		0.081678	0.047733	0.074309	0.103131	0.061285	0.023293	0.007121		0.04271	-0.051795	0.018462	0.026924	0.02827	0.028986	0.053942	0.010054	0.056361		0.04271	-0.00094	0.026905	0.030109	0.06103	0.008148	0.045567
Pf3D7_05_v3	758253	759148	Dd2-952	PF3D7_0518200	SWIB/MDM2 domain-containing protein	Core	-0.042185	-0.096391	-0.150441	-0.147297	-0.219484	-0.130532	-0.099685	-0.174281	-0.249073		-0.173522	-0.137081	-0.263886	-0.116394	-0.185227	-0.163813	0.062307		-0.042185	-0.069773	-0.169105	-0.140124	-0.162243	-0.276588	-0.222646	-0.259892	-0.163628		-0.042185	-0.161494	-0.126778	-0.185585	-0.163174	-0.155148	-0.205656
Pf3D7_05_v3	759581	761248	Dd2-953	PF3D7_0518300	proteasome subunit beta type-1, putative	Core	0.03277	0.003076	-0.00601	0.007125	0.00683	0.012829	-0.001601	-0.00121	-0.00873		-0.05549	0.035093	-0.043737	0.008977	-0.030859	0.033218	-0.03537		0.03277	-0.00919	-0.008721	-0.004477	-0.074698	0.038386	-0.058072	-0.007919	0.017035		0.03277	-0.044531	-0.126121	-0.067661	-0.029215	-0.013997	-0.135317
Pf3D7_05_v3	761853	763042	Dd2-954	PF3D7_0518400	cyclin, putative	Core	0.023776	-0.039142	-0.042709	-0.08657	-0.017567	0.005113	0.026311	0.009737	-0.120768		-0.059549	-0.098734	-0.075435	0.004439	-0.08745	-0.101965	-0.13068		0.023776	-0.06973	0.032309	-0.007231	0.063563	-0.035795	-0.185263	-0.056024	-0.00639		0.023776	-0.2229	-0.027831	-0.040159	-0.025179	-0.027049	-0.120491
[truncated: 3,927 more rows]

## Sheet: Supplementary Table 5 AcAS
Supplementary Table 5: In vitro enzymatic activity of recombinant PfAcAS, HsAcAS, and mutant variants (PfAcAS-T648M and PfAcAS-A597V) in response to TCMDC-125075.
Replicate	pEC50					Replicate	EC50, µM
[truncated: 9 more rows]

## Sheet: Supplementary Table 6 cIRS WGS
Supplementary Table 6: SNV/indel mutations in TCMDC-124602 resistant clones. Whole genome sequencing was performed using Illumina NovaSeq X Plus; short paired-end reads were aligned to the Pf3D7 genome using BWA-MEM, and single nucleotide variants (SNVs)/indels were called using GATK HaplotypeCaller version 4.0. Variant loci with the following were filtered out: ReadPosRankSum > 10 or < -10, QD <…												Genotype (GT) Call "Genotype" relative to Pf3D7 reference genome, called using GATK HaplotypeCaller. Since blood-stage P. falciparum is haploid, the two numbers indicate the dominant allele(s) present. For example, "0/0" indicates that the reference allele is dominant, while "0/1" indicates a mixture of reference allele and the first alternate allele.							Allele Depths (AD) Comma-delimited list of read depths supporting each allele, starting with the reference allele (allele 0), followed by alternate alleles in the same order as ALT. For example, AD='162,7' indicates that of all reads covering this locus considered by GATK HaplotypeCaller, 162 contain the reference allele while 7 contain the first alternate allele.
[truncated: 94 more rows]

[truncated: 4 more sheets: Supplementary Table 7 cIRS, Supplementary Table 8, Supplementary Table 9, Supplementary Table 10]
